# Supplementary material for: DaXi—high-resolution, large imaging volume and multi-view single-objective light-sheet microscopy
Source: Nat Methods. 2022 Mar 21;19(4):461–9. doi: 10.1038/s41592-022-01417-2 (PMC9007742; doi:10.1038/s41592-022-01417-2)
Supplement: Source Data Extended Data Fig. 6 — Source data in Excel format. [file 41592_2022_1417_MOESM11_ESM.xlsx]

## Sheet: 488_TTL100_X
	x_coordinate	x_fwhm	y_fwhm	z_fwhm
0	211.11	840.869	696.907	2945.57
1	221.65	736.611	698.294	3048.42
2	143.84	870.405	690.165	2867.75
3	154.69	751.414	797.643	2771.54
4	221.03	782.052	679.358	2881.03
5	204.91	786.665	639.366	2398.16
6	137.64	765.638	664.721	2930.74
7	160.58	932.26	805.315	3619.09
8	159.65	887.163	711.49	3345.49
9	86.18	681.66	656.967	2207.19
10	232.81	1041.17	801.997	3046.43
11	194.68	889.599	677.234	2756.16
12	196.85	804.616	649.335	2708.01
13	225.06	816.635	658.251	2918.76
14	199.33	817.763	717.828	3066.2
15	76.26	822.059	717.485	2265.1
16	196.23	747.25	680.027	2818.89
17	145.08	925.423	644.946	3177.03
18	106.33	660.388	657.551	2310.5
19	128.96	749.341	703.453	3094.42
20	113.15	758.5	656.611	2538.8
21	150.97	800.905	723.46	2526.89
22	46.19	952.2	655.205	2597.02
23	187.24	826.679	736.054	3199.49
24	178.56	766.395	767.317	2693.64
25	225.37	785.723	668.648	2799.41
26	224.44	987.155	710.882	3072.96
27	224.75	857.95	702.053	3026.73
28	254.51	933.408	792.039	3426.98
29	225.37	1106.08	1778.5	3408.74
30	81.84	900.177	648.799	2104.78
31	88.04	708.449	619.098	2145.85
32	145.39	742.118	726.417	3146.83
33	237.77	785.746	680.539	3189.34
34	202.12	746.254	631.828	2896.38
35	105.09	888.891	836.854	2817.23
36	90.52	703.288	660.868	2301.76
37	225.06	988.889	675.138	3353.75
38	95.79	685.558	701.11	2964.54
39	188.48	885.431	763.126	2846.58
40	104.78	775.005	610.576	3058.73
41	126.79	927.474	644.954	3173.05
42	118.73	749.792	679.525	2433.78
43	166.78	774.533	664.879	3166.16
44	212.66	815.843	727.13	3165.79
45	157.79	914.46	636.831	3165.28
46	97.03	731.587	620.061	2489.62
47	186.62	785.143	723.149	2480.77
48	115.01	798.905	737.32	3277.38
49	204.6	752.549	691.755	2968.73
50	187.86	841.104	701.776	2935.16
51	125.24	960.129	724.922	2195.86
52	142.91	803.117	662.917	2930.34
53	132.68	888.04	695.967	2335.12
54	131.75	695.005	656.234	2773.05
55	63.24	680.06	597.371	2285.46
56	202.12	808.275	708.816	2647.03
57	180.11	868.908	655.876	2803.57
58	250.79	730.68	785.043	3463.47
59	159.96	768.626	650.525	1466.09
60	130.51	750.259	659.168	1733.5
61	199.64	766.497	637.4	2982.43
62	181.35	762.14	719.694	2525.97
63	162.75	874.033	683.134	3419.58
64	125.86	916.231	653.002	2750.56
65	129.58	752.636	664.507	3160.27
66	202.12	772.701	708.812	1518.18
67	238.39	908.263	684.38	3005.33
68	16.43	1218.95	1000.04	3952.2
69	132.68	769.458	639.492	2766.75
70	137.33	878.303	741.211	3242.56
71	62.93	859.198	721.735	2323.56
72	177.32	968.023	632.533	3570.77
73	157.48	739.338	684.782	2757.69
74	112.84	684.403	659.894	2407.12
75	168.95	749.137	705.217	2609.66
76	89.28	753.027	660.262	2380.86
77	72.23	736.956	640.955	2216.14
78	71.61	773.462	628.653	2618.01
79	233.43	808.926	697.355	2908.36
80	193.75	922.727	646.385	3393.51
81	151.9	898.629	826.186	3109.17
82	231.88	881.022	715.565	3101.1
83	225.68	871.152	697.082	2680.56
84	245.52	792.233	686.206	3167.09
85	62.62	794.566	702.637	2406.02
86	154.07	951.433	682.083	2970.12
87	114.7	703.23	628.975	2917.36
88	86.8	706.964	630.777	2381.92
89	102.61	747.852	640.069	2948.69
90	229.4	865.743	675.088	2782.25
91	172.98	920.13	688.432	2570.02
92	57.97	723.73	604.451	1884.32
93	99.51	673.752	611.934	2560.96
94	143.53	819.782	698.436	2980.96
95	175.46	884.011	709.515	3217.5
96	252.34	758.862	726.481	3139.73
97	239.01	755.079	696.243	2797.96
98	110.67	762.968	633.715	2759.53
99	137.95	691.662	637.729	2426.53
100	236.84	1054.5	701.259	3172.12
101	168.02	787.039	664.947	3010.08
102	116.87	764.873	655.385	2985.07
103	194.68	973.429	773.3	2684.38
104	241.18	902.904	787.222	2811.19
105	167.4	778.273	667.902	2864.7
106	222.58	913.095	672.142	2993.31
107	82.15	795.027	727.695	2121.62
108	101.37	737.708	657.547	2516.95
109	148.18	608.078	695.141	2002.27
110	83.08	727.062	675.523	2216.62
111	233.12	789.883	737.295	2886.45
112	144.77	730.131	691.895	2877.08
113	225.68	946.304	733.543	2659.32
114	71.3	807.797	606.435	2374.05
115	168.33	714.369	708.191	2680.93
116	117.18	666.007	596.632	2852.07
117	147.56	815.798	751.838	2628.72
118	147.87	994.024	717.895	2289.48
119	121.52	664.761	716.982	3487.77
120	168.02	790.535	698.997	3255.6
121	194.99	771.655	713.923	2977.16
122	136.09	731.477	620.554	2590.12
123	220.41	939.182	696.366	2866.76
124	206.77	771.102	651.923	2942.77
125	103.23	699.421	666.124	3002.93
126	120.9	698.192	629.414	2237.35
127	48.05	832.087	790.858	2919.05
128	210.8	757.361	671.589	2932.22
129	125.24	669.526	652.4	2968.44
130	210.49	1002.85	657.197	3261.12
131	224.13	1059.77	679.95	3315.16
132	175.46	764.636	622.992	2654.15
133	88.66	749.317	637.795	2786.45
134	246.45	844.554	877.694	2865.41
135	162.13	917.792	700.195	3230.72
136	177.94	752.304	636.553	3128.23
137	48.67	840.273	640.954	2349.88
138	211.11	1058.28	801.777	2563.25
139	118.11	775.289	676.608	3207.48
140	153.14	829.114	679.39	2707.55
141	166.16	846.709	712.128	2817.15
142	106.95	759.142	665.372	2767.95
143	102.3	727.031	680.224	2659.8
144	148.18	758.45	683.606	2552.1
145	193.44	794.213	753.192	2937.54
146	66.34	765.786	640.466	2404.7
147	196.85	877.509	711.019	3341.48
148	124.93	807.771	682.355	2177.07
149	78.43	685.569	717.123	2653.62
150	223.82	913.682	713.577	2827.41
151	192.51	1000.5	819.815	2934.18
152	242.11	821.189	782.434	3216.1
153	158.41	802.639	642.623	3639.48
154	187.24	962.083	636.612	3256.3
155	99.82	711.107	661.313	2538.88
156	127.41	783.847	755.316	2442.38
157	75.95	700.113	610.578	2395.88
158	247.69	996.723	706.592	3703.49
159	158.1	737.121	636.358	2941.36
160	129.89	768.177	748.139	2416.92
161	96.72	843.767	719.176	2736.58
162	225.68	825.866	796.708	2494.41
163	239.32	738.738	755.158	2954.73
164	166.78	743.532	667.941	3055.76
165	250.79	929.323	690.943	3227.46
166	130.2	726.571	625.518	1869.79
167	169.26	936.717	705.538	3243.22
168	116.56	812.892	663.054	2952.28
169	69.75	747.023	649.767	2521.84
170	208.01	956.494	856.683	2197.01
171	106.02	758.14	700.726	2253.02
172	59.21	700.774	641.569	2271.61
173	43.09	798.078	660.916	2550.54
174	64.48	799.933	790.978	2041.51
175	256.68	801.757	730.069	2918.1
176	189.41	956.748	755.29	3172.37
177	280.24	953.767	784.104	3566.27
178	74.09	803.562	725.585	2397.28
179	67.27	744.096	687.42	2472.53
180	234.98	882.148	691.981	3148.87
181	112.53	792.076	706.099	2819.58
182	165.54	669.722	656.716	3163.89
183	245.83	950.643	861.876	3068.61
184	95.17	699.761	668.691	2675.82
185	204.6	987.251	720.305	3358.26
186	97.65	783.846	598.781	2886.16
187	103.23	744.112	735.096	2354
188	165.85	684.928	635.712	2746.73
189	150.66	817.789	651.934	2727.76
190	170.5	797.334	744.908	3331.12
191	121.83	662.137	680.422	3212.46
192	84.32	695.219	602.127	2602.97
193	235.29	982.151	650.811	3300.74
194	261.02	893.572	694.649	3409.09
195	41.54	792.598	1043.51	2295.8
196	142.6	724.517	614.192	2756.08
197	55.49	900.544	741.167	2911.6
198	267.84	862.219	745.105	3715.1
199	58.28	865.444	678.162	2618.46
200	250.48	742.808	774.714	2680.73
201	178.56	867.544	793.439	3373.91
202	164.61	810.919	716.83	2595.96
203	252.34	852.959	803.286	2820.3
204	241.18	1076.75	715.617	3435.65
205	177.94	793.364	752.651	2983.82
206	39.99	796.022	652.593	2494.78
207	247.38	790.161	845.983	3076.56
208	149.11	853.796	659.34	3064.14
209	207.08	982.678	850.639	2780.44
210	155	700.543	660.575	3052.3
211	153.14	795.433	649.846	3160.41
212	152.83	743.479	627.353	2461.11
213	90.21	750.992	675.241	2663.33
214	190.65	865.706	714.292	3112.93
215	110.67	843.101	695.146	2732.02
216	36.27	873.188	672.405	2463.05
217	262.26	799.998	691.744	3294.61
218	74.4	796.364	713.925	2041.77
219	249.55	954.909	721.437	3002.74
220	44.64	873.135	622.775	2659.25
221	168.33	844.642	760.381	3158.79
222	100.13	733.396	659.652	2199.56
223	162.13	845.649	672.493	2433.83
224	50.22	824.883	678.37	2458.7
225	244.28	784.016	703.044	3146.17
226	39.06	836.962	646.066	2342.42
227	77.19	686.486	605.899	2501.43
228	144.15	1088.22	744.906	2527.05
229	120.59	783.377	662.002	2323.66
230	245.52	1017.7	648.656	3534.12
231	264.74	852.352	726.212	2967.41
232	265.98	801.433	726.617	3592.11
233	60.14	753.757	667.78	2569.06
234	259.16	940.013	883.892	3046.9
235	239.01	1125.94	795.334	3654.24
236	241.8	841.528	709.185	2931.6
237	198.09	942.434	765.56	2852.86
238	178.56	960.063	758.842	3175.56
239	167.4	714.964	791.75	2955.9
240	264.12	859.327	1010.5	3824.08
241	81.53	759.682	714.839	2629.89
242	30.69	938.018	672.125	2649
243	47.43	730.839	785.354	2813.96
244	263.5	816.895	807.005	3477.83
245	75.95	744.638	646.865	2851.38
246	164.92	786.828	697.668	2824.89
247	146.94	649.617	675.655	3192.42
248	53.63	729.759	787.858	2434.23
249	88.97	829.755	691.663	2741.48
250	275.9	881.604	856.83	4082.93
251	43.71	958.355	754.256	3130.56
252	182.28	983.024	835.017	2826.17
253	170.19	844.35	748.96	3319.69
254	30.38	1009.15	632.629	2588.62
255	188.79	832.936	702.171	3878.71
256	268.15	841.645	707.197	3358.74
257	282.72	926.222	703.22	4400.15
258	216.38	893.473	780.374	2634.55
259	261.02	966.711	818.389	3475.83
260	47.12	924.962	640.627	2555.03
261	265.36	884.773	693.857	3633.22
262	59.52	800.486	670.457	2745.21
263	278.38	973.964	851.923	3197.86
264	24.18	1009.41	643.547	2810.28
265	259.78	872.244	788.89	3910.86
266	164.3	622.862	1083.85	1350.17
267	66.96	772.976	683.062	2538.65
268	292.64	895.594	683.555	4215.22
269	124	688.038	619.318	2762.66
270	115.63	648.95	637.825	3176.27
271	249.55	956.648	846.364	2720.82
272	186.31	760.897	672.851	3279.22
273	251.72	920.219	755.517	3167.42
274	35.03	913.736	693.721	2423.13
275	283.65	931.167	757.94	4737.18
276	80.91	824.636	640.996	2748.39
277	249.24	809.893	747.815	3072.17
278	238.7	1006.71	756.963	3303.31
279	58.28	799.496	695.58	2755.19
280	41.23	908.435	658.082	3135.35
281	270.63	1035.71	910.069	3862.75
282	251.41	941.721	1006.61	4011.06
283	284.27	997.778	767.053	3034.85
284	106.64	690.889	677.543	3311.43
285	282.41	842.222	759.944	4276.21
286	214.52	964.278	741.024	3102.23
287	88.66	887.968	802.385	3525.22
288	49.6	901.677	697.416	2798.99
289	272.8	916.354	835.734	3730.97
290	73.78	723.719	689.33	3236.49
291	38.13	909.887	759.272	3262.6
292	237.77	934.015	817.2	3221.98
293	24.18	1004.68	696.377	2847.81
294	106.02	748.872	692.777	2620.65
295	57.35	767.847	645.119	3077.58
296	301.63	820.583	695.467	4592.76
297	189.72	969.35	793.895	3130.58
298	35.96	1013.23	612.301	2683.12
299	50.84	872.904	780.367	2937.48
300	27.59	1022	756.452	3139.65
301	58.9	777.136	698.056	2834.22
302	85.87	807.276	743.677	2800.57
303	281.79	1079.85	880.145	5282.32
304	288.92	984.443	960.288	3139.96
305	276.21	1234.73	1154.38	3779.3
306	231.57	970.407	893.097	3017.19
307	39.99	887.657	671.774	2899.5
308	52.39	772.351	690.109	2623.77
309	30.69	909.455	669.404	2935.13
310	51.46	853.229	681.592	2304.92
311	274.04	966.918	800.986	3351.46
312	30.38	968.379	713.956	2598.52
313	278.38	1212.13	889.571	4055.47
314	276.83	929.398	722.266	3381.7
315	272.18	1339.32	1205.87	4738.81
316	270.63	873.234	718.813	4377.32
317	243.35	1061	820.572	3044.18
318	133.92	762.869	717.993	2677.6
319	12.71	1293.72	631.629	3296.79
320	88.35	707.802	640.465	2903.56
321	23.56	999.665	613.698	2952.74
322	70.99	834.262	681.804	3980.66
323	44.33	917.451	708.61	2653.76
324	19.53	1156.01	771.548	2524.59
325	43.71	828.063	712.827	3026.56
326	255.75	1084.62	864.783	3865.73
327	75.95	703.504	658.877	2491.47
328	284.89	833.54	697.645	3499.63
329	297.91	1023.93	710.09	4606.67
330	249.86	1262.47	777.868	4112.44
331	295.43	1178.56	1009.49	4480.11
332	265.36	877.803	813.751	4429.66
333	297.29	897.338	693.298	3365.49
334	24.49	1078.63	761.904	2706.64
335	278.07	1087.67	1227.59	4595.8
336	300.39	1029.14	715.569	4137.7
337	271.56	908.138	734.396	4134.05
338	26.04	1099.8	1136.47	3328.93
339	36.58	833.321	661.542	3623.54
340	301.63	1006	856.536	4685.92
341	33.79	1025.03	785.164	2893.4
342	289.85	805.428	757.669	4047.26
343	18.29	1113.36	600.038	3282.75
344	301.32	938.041	786.374	3182.15
345	32.24	1120	772.876	3741.16
346	14.26	1106.47	855.958	3943.64
347	279.93	1075.8	897.739	4334.9
348	286.13	1026.77	1306.62	4991.11
349	301.63	1052.39	770.919	4065.41
350	297.91	862.798	696.326	4314.11
351	292.64	1154.54	972.603	3560.62
352	292.64	998.637	696.554	5292.14
353	296.98	895.702	747.176	3630.43
354	16.43	1145.46	724.393	2639.22
355	279.93	1027.98	1046.83	4496.41
356	46.5	905.936	737.936	3209.66
357	48.36	792.767	670.69	3461.26
358	51.46	837.842	672.097	3176.57
359	288.3	766.43	673.869	4312.69
360	36.27	983.454	770.613	3575.31
361	280.24	916.384	706.085	4376.37
362	29.76	963.738	814.286	3804.9
363	13.33	1196.84	794.787	2426.4
364	13.33	1134.52	849.48	2291.76
365	22.32	1035.04	829.089	4502.51
366	25.42	982.476	798.052	3477.62

## Sheet: 488_TTL100_Y
	y_coordinate	x_fwhm	y_fwhm	z_fwhm
0	458.316	840.869	696.907	2945.57
1	511.435	736.611	698.294	3048.42
2	413.538	870.405	690.165	2867.75
3	494.753	751.414	797.643	2771.54
4	511.874	782.052	679.358	2881.03
5	401.246	786.665	639.366	2398.16
6	491.241	765.638	664.721	2930.74
7	655.427	932.26	805.315	3619.09
8	599.674	887.163	711.49	3345.49
9	494.314	681.66	656.967	2207.19
10	551.384	1041.17	801.997	3046.43
11	536.897	889.599	677.234	2756.16
12	492.558	804.616	649.335	2708.01
13	465.779	816.635	658.251	2918.76
14	487.729	817.763	717.828	3066.2
15	575.968	747.25	680.027	2818.89
16	503.094	925.423	644.946	3177.03
17	596.162	660.388	657.551	2310.5
18	388.515	749.341	703.453	3094.42
19	363.931	758.5	656.611	2538.8
20	594.406	800.905	723.46	2526.89
21	512.752	826.679	736.054	3199.49
22	417.928	766.395	767.317	2693.64
23	431.098	785.723	668.648	2799.41
24	401.246	987.155	710.882	3072.96
25	477.632	857.95	702.053	3026.73
26	368.76	1106.08	1778.5	3408.74
27	432.854	900.177	648.799	2104.78
28	349.444	708.449	619.098	2145.85
29	577.724	742.118	726.417	3146.83
30	442.951	746.254	631.828	2896.38
31	408.709	888.891	836.854	2817.23
32	464.462	703.288	660.868	2301.76
33	507.045	988.889	675.138	3353.75
34	446.463	685.558	701.11	2964.54
35	641.818	885.431	763.126	2846.58
36	415.733	775.005	610.576	3058.73
37	561.92	927.474	644.954	3173.05
38	477.193	749.792	679.525	2433.78
39	533.385	774.533	664.879	3166.16
40	639.184	815.843	727.13	3165.79
41	391.149	914.46	636.831	3165.28
42	371.394	731.587	620.061	2489.62
43	381.052	785.143	723.149	2480.77
44	572.017	798.905	737.32	3277.38
45	640.94	752.549	691.755	2968.73
46	636.111	841.104	701.776	2935.16
47	631.282	960.129	724.922	2195.86
48	503.533	803.117	662.917	2930.34
49	513.191	888.04	695.967	2335.12
50	608.454	695.005	656.234	2773.05
51	313.885	808.275	708.816	2647.03
52	295.886	868.908	655.876	2803.57
53	273.497	768.626	650.525	1466.09
54	341.542	750.259	659.168	1733.5
55	558.408	766.497	637.4	2982.43
56	333.64	762.14	719.694	2525.97
57	624.258	874.033	683.134	3419.58
58	566.749	916.231	653.002	2750.56
59	652.793	752.636	664.507	3160.27
60	271.302	772.701	708.812	1518.18
61	430.22	769.458	639.492	2766.75
62	574.651	878.303	741.211	3242.56
63	385.881	968.023	632.533	3570.77
64	565.432	739.338	684.782	2757.69
65	526.361	684.403	659.894	2407.12
66	452.609	749.137	705.217	2609.66
67	287.106	753.027	660.262	2380.86
68	334.957	808.926	697.355	2908.36
69	569.383	922.727	646.385	3393.51
70	555.774	898.629	826.186	3109.17
71	307.3	881.022	715.565	3101.1
72	295.886	871.152	697.082	2680.56
73	461.389	951.433	682.083	2970.12
74	533.385	703.23	628.975	2917.36
75	342.859	706.964	630.777	2381.92
76	468.852	747.852	640.069	2948.69
77	298.959	865.743	675.088	2782.25
78	331.884	920.13	688.432	2570.02
79	312.568	673.752	611.934	2560.96
80	672.987	819.782	698.436	2980.96
81	586.504	884.011	709.515	3217.5
82	539.531	762.968	633.715	2759.53
83	398.612	691.662	637.729	2426.53
84	334.079	1054.5	701.259	3172.12
85	578.163	787.039	664.947	3010.08
86	831.027	1240.03	991.115	5528.01
87	610.649	764.873	655.385	2985.07
88	285.789	973.429	773.3	2684.38
89	250.23	778.273	667.902	2864.7
90	335.835	913.095	672.142	2993.31
91	507.484	795.027	727.695	2121.62
92	451.731	737.708	657.547	2516.95
93	418.806	608.078	695.141	2002.27
94	589.138	727.062	675.523	2216.62
95	330.567	789.883	737.295	2886.45
96	264.278	730.131	691.895	2877.08
97	524.605	946.304	733.543	2659.32
98	563.237	714.369	708.191	2680.93
99	331.006	666.007	596.632	2852.07
100	471.925	815.798	751.838	2628.72
101	385.442	994.024	717.895	2289.48
102	157.601	812.936	761.64	3625.28
103	501.777	664.761	716.982	3487.77
104	196.672	789.626	674.143	3350.01
105	502.216	790.535	698.997	3255.6
106	436.805	771.655	713.923	2977.16
107	377.979	731.477	620.554	2590.12
108	245.84	939.182	696.366	2866.76
109	347.249	771.102	651.923	2942.77
110	638.306	699.421	666.124	3002.93
111	307.739	698.192	629.414	2237.35
112	385.881	757.361	671.589	2932.22
113	615.039	669.526	652.4	2968.44
114	618.112	1002.85	657.197	3261.12
115	578.163	1059.77	679.95	3315.16
116	342.42	764.636	622.992	2654.15
117	458.316	749.317	637.795	2786.45
118	201.94	1010.51	727.377	3275.31
119	647.964	917.792	700.195	3230.72
120	539.97	752.304	636.553	3128.23
121	181.307	807.632	732.689	3621.74
122	271.741	1058.28	801.777	2563.25
123	496.948	775.289	676.608	3207.48
124	421.001	829.114	679.39	2707.55
125	566.31	846.709	712.128	2817.15
126	475.876	759.142	665.372	2767.95
127	624.258	727.031	680.224	2659.8
128	609.332	758.45	683.606	2552.1
129	590.016	794.213	753.192	2937.54
130	422.757	877.509	711.019	3341.48
131	423.196	807.771	682.355	2177.07
132	216.427	803.137	693.462	4001.21
133	170.332	903.86	745.157	3484.52
134	313.446	913.682	713.577	2827.41
135	658.939	1000.5	819.815	2934.18
136	202.818	820.87	784.395	3051.24
137	536.897	802.639	642.623	3639.48
138	313.007	962.083	636.612	3256.3
139	553.579	711.107	661.313	2538.88
140	715.57	930.012	763.067	3629.31
141	530.312	783.847	755.316	2442.38
142	543.482	737.121	636.358	2941.36
143	593.967	768.177	748.139	2416.92
144	407.831	843.767	719.176	2736.58
145	674.743	716.213	668.75	3319.21
146	489.046	825.866	796.708	2494.41
147	190.526	937.825	753.254	3174.22
148	382.369	743.532	667.941	3055.76
149	344.615	726.571	625.518	1869.79
150	459.194	936.717	705.538	3243.22
151	739.276	1126.99	934.676	2968.31
152	459.633	812.892	663.054	2952.28
153	775.713	770.85	938.697	2927.64
154	287.106	956.494	856.683	2197.01
155	213.354	830.052	688.952	3046.05
156	472.364	758.14	700.726	2253.02
157	191.843	702.348	664.663	3239.64
158	267.79	956.748	755.29	3172.37
159	389.832	882.148	691.981	3148.87
160	356.907	792.076	706.099	2819.58
161	441.634	669.722	656.716	3163.89
162	283.594	699.761	668.691	2675.82
163	605.381	987.251	720.305	3358.26
164	306.422	783.846	598.781	2886.16
165	590.455	744.112	735.096	2354
166	295.008	684.928	635.712	2746.73
167	319.153	817.789	651.934	2727.76
168	608.454	797.334	744.908	3331.12
169	532.068	662.137	680.422	3212.46
170	281.399	695.219	602.127	2602.97
171	368.76	982.151	650.811	3300.74
172	697.571	800.005	776.197	2825.87
173	395.978	724.517	614.192	2756.08
174	718.204	963.334	783.012	3303.53
175	705.473	715.307	703.783	3014.64
176	414.416	867.544	793.439	3373.91
177	729.179	1251.84	931.723	3355.24
178	252.425	810.919	716.83	2595.96
179	189.648	709.998	695.172	3687.09
180	512.313	793.364	752.651	2983.82
181	703.717	869.873	707.284	3035.27
182	122.92	792.124	831.837	3844.41
183	258.571	853.796	659.34	3064.14
184	189.209	726.532	681.301	3250.44
185	253.742	982.678	850.639	2780.44
186	298.081	700.543	660.575	3052.3
187	273.058	795.433	649.846	3160.41
188	317.397	743.479	627.353	2461.11
189	166.82	915.998	735.274	3140.97
190	600.552	750.992	675.241	2663.33
191	393.344	865.706	714.292	3112.93
192	281.838	843.101	695.146	2732.02
193	720.399	756.775	763.907	3295.66
194	714.692	931.501	785.868	2743.42
195	615.917	844.642	760.381	3158.79
196	322.665	733.396	659.652	2199.56
197	320.031	845.649	672.493	2433.83
198	78.581	948.526	825.197	4736.94
199	179.112	872.729	836.067	3367.37
200	609.332	1088.22	744.906	2527.05
201	283.155	783.377	662.002	2323.66
202	162.43	968.305	795.728	3685.91
203	210.281	759.559	769.206	3384.54
204	181.307	939.3	782.147	3700.12
205	561.92	942.434	765.56	2852.86
206	354.273	960.063	758.842	3175.56
207	210.72	755.238	703.791	3305.93
208	595.723	714.964	791.75	2955.9
209	204.135	910.083	733.906	3240.73
210	687.913	925.495	764.413	3897.19
211	181.307	808.947	728.089	3701.16
212	237.938	759.682	714.839	2629.89
213	336.274	786.828	697.668	2824.89
214	714.253	815.668	710.397	3550.59
215	615.039	649.617	675.655	3192.42
216	694.937	1038.19	727.997	2928.26
217	646.208	829.755	691.663	2741.48
218	131.7	805.818	772.762	3338.76
219	616.795	983.024	835.017	2826.17
220	293.252	844.35	748.96	3319.69
221	254.62	832.936	702.171	3878.71
222	188.331	805.098	706.742	3293.04
223	167.698	801.252	718.381	3196.7
224	228.28	893.473	780.374	2634.55
225	208.086	790.049	635.331	3067.7
226	723.911	969.118	827.939	3065.61
227	182.624	923.263	709.172	3178.5
228	499.582	622.862	1083.85	1350.17
229	181.746	836.281	677.459	3658.77
230	298.52	688.038	619.318	2762.66
231	703.717	964.831	763.123	3113.08
232	723.033	834.922	699.36	3686.63
233	548.75	648.95	637.825	3176.27
234	151.016	826.01	711.613	3788.25
235	183.063	823.41	805.232	3022.45
236	230.036	760.897	672.851	3279.22
237	253.742	824.636	640.996	2748.39
238	188.77	856.412	713.001	4422.65
239	719.96	887.356	755.276	3867.43
240	729.618	700.495	868.303	2241.12
241	126.871	811.994	760.189	3744.6
242	689.669	854.267	782.584	3181.33
243	752.885	1050.58	872.859	3526.55
244	737.52	815.084	720.259	3210.8
245	699.327	686.394	704.949	3558.04
246	361.736	690.889	677.543	3311.43
247	670.353	964.278	741.024	3102.23
248	665.963	887.968	802.385	3525.22
249	188.77	985.994	756.284	2878.29
250	749.812	729.226	747.956	3303.04
251	161.991	881.272	853.146	3448.02
252	810.394	1168.68	920.637	5095.82
253	708.546	875.08	774.319	3260.84
254	170.332	701.949	724.312	3588.2
255	674.743	1300.26	757.586	3661.05
256	704.156	863.985	835.747	3587.15
257	238.816	748.872	692.777	2620.65
258	198.428	779.375	699.061	3111.03
259	136.968	840.434	815.884	3243.57
260	207.208	842.425	822.807	2865.16
261	716.448	833.657	854.25	2507.33
262	780.542	796.197	797.646	3300.13
263	187.014	687.65	750.98	3415.13
264	678.694	767.582	735.146	3467.53
265	665.963	969.35	793.895	3130.58
266	111.067	929.345	751.537	3545.58
267	766.494	790.252	880.184	3696.59
268	148.382	774.372	693.634	3595.12
269	698.01	762.189	695.335	3190.28
270	162.43	985.199	714.28	3405
271	162.869	826.698	795.304	3734.82
272	700.205	1352.61	705.179	4009.29
273	146.626	1007.53	786.294	3581.69
274	99.214	1259.09	855.508	3930.7
275	746.739	1000.55	881.58	3550.78
276	655.866	807.276	743.677	2800.57
277	127.749	935.889	916.594	3786.55
278	730.057	1310.24	776.933	4295.87
279	151.455	802.003	688.93	3432.68
280	626.014	970.407	893.097	3017.19
281	154.089	760.166	709.997	3547.09
282	686.157	762.638	718.607	2399.56
283	71.118	717.386	808.928	4366.55
284	152.772	891.616	819.85	4283.72
285	187.014	910.354	721.106	3938.55
286	776.591	1022.36	888.6	3404.83
287	170.332	853.779	729.567	3757.02
288	176.478	840.017	645.984	3287
289	710.741	692.982	757.083	3432.96
290	147.943	850.836	732.21	3385.74
291	725.667	838.06	723.876	3644.19
292	641.818	762.869	717.993	2677.6
293	756.836	1155.17	848.367	4063.03
294	761.665	794.216	816.659	3325.27
295	647.964	707.802	640.465	2903.56
296	781.42	769.12	839.435	2971.15
297	712.497	725.298	891.383	2286.94
298	793.273	911.023	778.485	3304.26
299	76.386	909.534	782.504	3628.32
300	103.165	896.73	786.932	4193.52
301	764.738	1344.02	845.579	4170.88
302	824.881	699.652	848.998	3671.11
303	97.019	886.276	914.259	3916.57
304	128.627	871.285	772.837	3923.86
305	63.655	694.346	480.793	4161.92
306	116.335	785.764	769.194	4373.32
307	144.431	764.206	778.191	4090.34
308	78.581	719.254	923.734	5084.18
309	783.176	766.719	786.686	3513.74
310	107.555	863.106	810.786	4229.89
311	142.675	747.881	734.868	3795.77
312	135.651	889.033	692.378	4076.39
313	120.725	690.942	817.364	4268.92
314	136.09	822.478	717.314	3646.98
315	815.223	1730.4	983.166	4325.96
316	102.726	738.451	862.693	4158.99
317	112.823	821.812	732.93	3996.19
318	73.313	765.218	781.964	3885.54
319	127.749	849.327	788.505	3640.37
320	81.654	981.179	817.83	4087.16
321	122.042	875.063	766.044	4079.22
322	57.07	897.922	839.108	3398.98
323	132.139	832.246	755.703	4190.46
324	136.09	826.739	700.953	4153.31
325	156.284	879.974	812.099	3297.9
326	81.215	798.356	804.988	3505.59
327	833.222	734.602	871.398	3387.82
328	780.103	687.782	767.423	3530.35
329	721.716	915.033	786.571	4013.08
330	126.432	838.318	797.987	4123.74
331	762.104	1344.48	1046.18	4685.62
332	807.76	909.317	900.139	4219.46
333	747.617	1545.17	936.556	3862.21
334	779.664	967.523	883.571	3105.33
335	111.067	694.757	808.478	4807.54
336	790.639	943.274	758.816	4544
337	201.062	760.619	697.633	3671.66
338	830.149	819.531	958.243	3015.67
339	818.296	734.539	815.166	4052.89
340	818.296	706.912	830.043	2780.26
341	755.958	991.966	911.11	4303.24
342	55.314	930.312	856.344	4240.61
343	804.687	731.173	833.532	3044.65
344	760.348	781.98	902	2448.32
345	810.394	745.163	842.274	4092.3
346	57.509	894.135	817.739	4142.39
347	83.849	759.522	876.989	4454.46
348	824.881	1116.24	1100.21	5421.85
349	832.783	1042.89	983.504	3742.19
350	866.147	1301.68	987.337	3361.02
351	133.456	740.058	851.518	4749.49
352	61.46	687.782	823.177	4201.68
353	79.02	712.146	797.776	4482.56
354	62.777	732.839	796.632	4666.78
355	100.531	705.385	897.979	4625.71
356	829.71	797.513	1022.33	2567.52
357	105.36	713.38	706.917	4123.2
358	777.908	840.542	844.59	4284.6
359	696.254	1133.75	895.095	4161.69
360	747.617	758.1	726.382	3016.31
361	800.297	1559.92	983.828	3753.44
362	831.027	770.091	860.921	3088.05
363	798.541	1224.87	827.868	4735.35
364	98.775	757.404	949.32	4767.27
365	829.271	694.69	835.299	3023.36
366	126.871	861.256	745.941	4364.59
367	113.701	760.507	813.213	3889.33
368	44.778	719.73	860.935	4027.67
369	790.639	1246.23	1010.2	4958.82
370	53.119	721.349	822.278	4453.73
371	81.654	931.546	849.826	4659.61
372	878.878	1055.12	1056.15	2795.83
373	878.878	693.563	978.545	3101.07
374	876.683	856.057	950.983	3594.46
375	832.344	1103.96	894.546	3783.62
376	863.074	649.918	863.479	2575.37
377	43.022	949.774	1051.81	4423.97
378	849.465	711.159	925.322	1956.55
379	829.271	945.382	980.799	3156.04
380	839.368	1308.93	1424.45	2902.78
381	64.972	799.011	847.493	4934.72

## Sheet: 488_TTL100_Z
	z_coordinate	x_fwhm	y_fwhm	z_fwhm
0	356.907	840.869	696.907	2945.57
1	255.498	736.611	698.294	3048.42
2	321.348	870.405	690.165	2867.75
3	438.561	751.414	797.643	2771.54
4	475.876	782.052	679.358	2881.03
5	498.704	786.665	639.366	2398.16
6	429.781	765.638	664.721	2930.74
7	331.445	932.26	805.315	3619.09
8	175.6	887.163	711.49	3345.49
9	370.077	681.66	656.967	2207.19
10	364.809	1041.17	801.997	3046.43
11	397.295	889.599	677.234	2756.16
12	359.102	804.616	649.335	2708.01
13	228.719	816.635	658.251	2918.76
14	415.294	817.763	717.828	3066.2
15	337.591	747.25	680.027	2818.89
16	323.543	925.423	644.946	3177.03
17	151.455	660.388	657.551	2310.5
18	284.033	749.341	703.453	3094.42
19	188.77	758.5	656.611	2538.8
20	284.472	800.905	723.46	2526.89
21	425.391	826.679	736.054	3199.49
22	266.034	766.395	767.317	2693.64
23	430.22	785.723	668.648	2799.41
24	254.62	987.155	710.882	3072.96
25	399.49	857.95	702.053	3026.73
26	249.791	1106.08	1778.5	3408.74
27	125.993	900.177	648.799	2104.78
28	284.911	708.449	619.098	2145.85
29	201.062	742.118	726.417	3146.83
30	269.107	746.254	631.828	2896.38
31	284.472	888.891	836.854	2817.23
32	298.959	703.288	660.868	2301.76
33	516.264	988.889	675.138	3353.75
34	153.65	685.558	701.11	2964.54
35	240.572	885.431	763.126	2846.58
36	302.471	775.005	610.576	3058.73
37	257.693	927.474	644.954	3173.05
38	383.686	749.792	679.525	2433.78
39	200.184	774.533	664.879	3166.16
40	361.297	815.843	727.13	3165.79
41	238.377	914.46	636.831	3165.28
42	226.085	731.587	620.061	2489.62
43	217.305	785.143	723.149	2480.77
44	217.744	798.905	737.32	3277.38
45	282.716	752.549	691.755	2968.73
46	453.926	841.104	701.776	2935.16
47	126.871	960.129	724.922	2195.86
48	390.271	803.117	662.917	2930.34
49	246.718	888.04	695.967	2335.12
50	232.231	695.005	656.234	2773.05
51	459.194	808.275	708.816	2647.03
52	374.028	868.908	655.876	2803.57
53	416.172	768.626	650.525	1466.09
54	425.391	750.259	659.168	1733.5
55	385.442	766.497	637.4	2982.43
56	422.757	762.14	719.694	2525.97
57	337.152	874.033	683.134	3419.58
58	380.613	916.231	653.002	2750.56
59	208.086	752.636	664.507	3160.27
60	202.818	772.701	708.812	1518.18
61	410.026	769.458	639.492	2766.75
62	349.005	878.303	741.211	3242.56
63	189.209	968.023	632.533	3570.77
64	230.475	739.338	684.782	2757.69
65	400.368	684.403	659.894	2407.12
66	356.907	749.137	705.217	2609.66
67	125.115	753.027	660.262	2380.86
68	483.778	808.926	697.355	2908.36
69	205.452	922.727	646.385	3393.51
70	282.716	898.629	826.186	3109.17
71	357.785	881.022	715.565	3101.1
72	437.683	871.152	697.082	2680.56
73	375.784	951.433	682.083	2970.12
74	343.737	703.23	628.975	2917.36
75	108.872	706.964	630.777	2381.92
76	338.03	747.852	640.069	2948.69
77	273.497	865.743	675.088	2782.25
78	314.763	920.13	688.432	2570.02
79	141.358	673.752	611.934	2560.96
80	193.599	819.782	698.436	2980.96
81	333.201	884.011	709.515	3217.5
82	239.255	762.968	633.715	2759.53
83	423.635	691.662	637.729	2426.53
84	376.662	1054.5	701.259	3172.12
85	300.715	787.039	664.947	3010.08
86	339.347	764.873	655.385	2985.07
87	372.272	973.429	773.3	2684.38
88	460.072	778.273	667.902	2864.7
89	232.231	913.095	672.142	2993.31
90	161.113	795.027	727.695	2121.62
91	108.433	737.708	657.547	2516.95
92	148.821	608.078	695.141	2002.27
93	373.15	727.062	675.523	2216.62
94	273.497	789.883	737.295	2886.45
95	176.039	730.131	691.895	2877.08
96	392.466	946.304	733.543	2659.32
97	322.226	714.369	708.191	2680.93
98	247.596	666.007	596.632	2852.07
99	261.205	815.798	751.838	2628.72
100	152.333	994.024	717.895	2289.48
101	304.666	664.761	716.982	3487.77
102	220.817	790.535	698.997	3255.6
103	412.221	771.655	713.923	2977.16
104	220.378	731.477	620.554	2590.12
105	374.906	939.182	696.366	2866.76
106	468.413	771.102	651.923	2942.77
107	324.421	699.421	666.124	3002.93
108	192.721	698.192	629.414	2237.35
109	403.002	757.361	671.589	2932.22
110	301.593	669.526	652.4	2968.44
111	341.103	1002.85	657.197	3261.12
112	362.614	1059.77	679.95	3315.16
113	388.954	764.636	622.992	2654.15
114	101.848	749.317	637.795	2786.45
115	265.595	917.792	700.195	3230.72
116	241.889	752.304	636.553	3128.23
117	388.076	1058.28	801.777	2563.25
118	354.273	775.289	676.608	3207.48
119	346.371	829.114	679.39	2707.55
120	408.27	846.709	712.128	2817.15
121	148.382	759.142	665.372	2767.95
122	119.408	727.031	680.224	2659.8
123	352.956	758.45	683.606	2552.1
124	470.608	794.213	753.192	2937.54
125	220.817	877.509	711.019	3341.48
126	309.495	807.771	682.355	2177.07
127	403.88	913.682	713.577	2827.41
128	438.561	1000.5	819.815	2934.18
129	237.499	802.639	642.623	3639.48
130	296.764	962.083	636.612	3256.3
131	263.4	711.107	661.313	2538.88
132	152.333	783.847	755.316	2442.38
133	393.344	737.121	636.358	2941.36
134	159.357	768.177	748.139	2416.92
135	209.842	843.767	719.176	2736.58
136	269.985	825.866	796.708	2494.41
137	397.734	743.532	667.941	3055.76
138	131.7	726.571	625.518	1869.79
139	309.495	936.717	705.538	3243.22
140	185.258	812.892	663.054	2952.28
141	501.777	956.494	856.683	2197.01
142	237.06	758.14	700.726	2253.02
143	402.563	956.748	755.29	3172.37
144	482.461	882.148	691.981	3148.87
145	126.432	792.076	706.099	2819.58
146	222.134	669.722	656.716	3163.89
147	163.747	699.761	668.691	2675.82
148	295.008	987.251	720.305	3358.26
149	272.619	783.846	598.781	2886.16
150	113.262	744.112	735.096	2354
151	333.201	684.928	635.712	2746.73
152	157.162	817.789	651.934	2727.76
153	363.931	797.334	744.908	3331.12
154	194.477	662.137	680.422	3212.46
155	341.103	695.219	602.127	2602.97
156	274.375	982.151	650.811	3300.74
157	232.231	724.517	614.192	2756.08
158	197.55	867.544	793.439	3373.91
159	418.806	810.919	716.83	2595.96
160	403.002	793.364	752.651	2983.82
161	223.451	853.796	659.34	3064.14
162	435.049	982.678	850.639	2780.44
163	176.478	700.543	660.575	3052.3
164	434.171	795.433	649.846	3160.41
165	285.789	743.479	627.353	2461.11
166	298.081	750.992	675.241	2663.33
167	316.958	865.706	714.292	3112.93
168	143.992	843.101	695.146	2732.02
169	311.251	844.642	760.381	3158.79
170	336.713	733.396	659.652	2199.56
171	435.049	845.649	672.493	2433.83
172	205.891	1088.22	744.906	2527.05
173	215.549	783.377	662.002	2323.66
174	292.374	942.434	765.56	2852.86
175	301.593	960.063	758.842	3175.56
176	394.661	714.964	791.75	2955.9
177	350.761	759.682	714.839	2629.89
178	230.036	786.828	697.668	2824.89
179	378.857	649.617	675.655	3192.42
180	238.816	829.755	691.663	2741.48
181	319.592	983.024	835.017	2826.17
182	420.123	844.35	748.96	3319.69
183	373.15	832.936	702.171	3878.71
184	426.708	893.473	780.374	2634.55
185	459.194	622.862	1083.85	1350.17
186	318.275	688.038	619.318	2762.66
187	314.763	648.95	637.825	3176.27
188	361.297	760.897	672.851	3279.22
189	328.372	824.636	640.996	2748.39
190	333.64	690.889	677.543	3311.43
191	263.839	964.278	741.024	3102.23
192	259.449	887.968	802.385	3525.22
193	314.324	748.872	692.777	2620.65
194	194.916	969.35	793.895	3130.58
195	355.151	807.276	743.677	2800.57
196	416.172	970.407	893.097	3017.19
197	259.888	762.869	717.993	2677.6
198	131.7	707.802	640.465	2903.56

## Sheet: 561_TTL100_X
	x_coordinate	x_fwhm	y_fwhm	z_fwhm
0	126.48	922.607	735.85	2852.04
1	141.98	983.373	905.922	3347.95
2	58.59	801.037	681.646	2536.36
3	66.34	761.065	628.932	2481.76
4	125.55	796.74	673.372	2902.06
5	217.31	963.146	688.428	3400.02
6	89.28	817.081	643.711	2614.32
7	282.72	972.112	739.04	3228.48
8	109.43	986.79	803.588	3312.66
9	201.19	965.344	774.583	3200.46
10	94.86	846.689	635.602	2797.57
11	248.31	830.837	667.569	3253.58
12	121.52	797.031	748.686	3107.99
13	243.66	945.903	818.353	3170.62
14	190.03	881.696	708.103	3362.18
15	164.3	851.988	732.809	3808.91
16	272.8	911.565	807.804	3104.33
17	132.06	1236.17	756.401	3051.14
18	230.33	1250.4	890.351	3438.2
19	215.14	888.395	662.787	3284.49
20	267.84	1077.58	889.276	3636.95
21	162.75	821.729	734.612	3331.62
22	151.9	779.818	668.118	2886.72
23	216.69	810.759	681.309	3323.94
24	138.26	889.594	651.127	2958.62
25	126.79	988.489	698.319	2997.64
26	228.78	998.816	910.608	3757.79
27	216.07	850.765	674.017	3015.3
28	94.24	794.27	665.231	2456.88
29	253.89	1170.84	790.244	3721.65
30	214.83	913.26	733.787	3516.52
31	179.49	896.897	769.46	3226.94
32	203.98	950.295	717.823	3324.61
33	222.58	961.569	685.371	3173.28
34	213.28	924.386	701.56	3416.86
35	212.66	938.509	809.32	2953.88
36	186.93	882.435	696.667	3527.21
37	154.07	821.003	679.86	3208.47
38	186.62	902.616	721.178	3468.03
39	209.25	952.028	710.079	3116.43
40	260.71	841.998	676.125	3415.64
41	46.5	856.194	720.82	2548.54
42	82.15	812.77	1067.22	2886.54
43	142.29	792.355	628.926	2973.81
44	246.76	845.171	659.996	3085.1
45	213.28	902.472	684.799	3126.76
46	214.21	919.622	717.729	3085.46
47	181.66	899.64	713.434	3269.62
48	113.46	748.814	646.006	2577.72
49	54.87	799.644	782.465	3053.33
50	227.85	937.837	681.934	3464.06
51	210.49	919.004	761.94	2988.84
52	71.3	925.47	738.739	3631.78
53	223.51	829.701	686.82	3217.36
54	119.97	802.086	689.103	3179.84
55	228.78	1003.75	709.72	3088.26
56	243.04	858.215	688.699	3376.77
57	151.59	844.614	758.517	2818.79
58	153.14	1003.6	663.999	3585.96
59	204.91	926.437	756.517	3460.6
60	163.37	929.521	904.093	3221.54
61	149.42	824.792	712.058	2689.82
62	154.38	862.998	704.14	2613.66
63	172.98	857.566	722.772	3699.82
64	119.35	778.838	699.735	3069.56
65	79.67	850.337	791.895	2734.33
66	61.07	1007.12	812.133	2974.01
67	58.28	839.122	632.63	2367.28
68	146.01	851.303	704.193	2705.07
69	164.3	825.155	657.937	2705.21
70	236.84	807.184	709.819	3186.95
71	239.63	901.632	669.485	3199.3
72	179.49	965.577	706.751	3252.3
73	87.11	768.285	687.639	2656.84
74	133.61	796.843	682.711	3080.5
75	77.19	781.553	643.781	2713.68
76	197.47	924.957	700.726	3278.46
77	148.8	883.988	771.723	3507.26
78	70.37	700.593	604.934	2419.6
79	161.82	787.392	659.006	3228.23
80	126.17	772.446	704.813	2700.47
81	247.69	823.696	697.524	3168.44
82	193.13	831.789	702.369	3189.86
83	141.05	876.322	766.389	3487.17
84	242.73	935.07	683.344	3057.67
85	241.8	920.161	689.029	3099.58
86	110.98	799.806	738.946	3074.48
87	216.69	1184.89	959.456	3581.91
88	210.8	842.827	695.813	3134.17
89	101.68	739.493	654.219	3152.31
90	167.4	882.713	654.608	3593.65
91	218.55	945.837	725.383	3257.02
92	123.69	753.753	757.901	2952.07
93	113.46	758.427	679.666	3261.06
94	156.86	824.453	658.781	2924.78
95	203.05	911.609	803.471	3066.29
96	92.69	842.737	655.571	2423.84
97	229.4	893.466	668.454	3132.78
98	228.16	926.225	659.544	3459.29
99	164.3	826.482	716.192	3883.53
100	198.09	886.221	747.296	3482.66
101	166.16	809.509	657.933	3139.49
102	206.15	972.123	722.265	3535.4
103	202.12	884.81	786.868	3470.51
104	135.16	836.949	661.35	2728.94
105	49.91	837.886	642.551	2660.15
106	103.85	794.035	747.177	2570.44
107	122.76	763.486	712.364	3515.82
108	117.8	816.889	670.663	2544.67
109	111.6	773.837	647.012	2845.11
110	227.85	976.909	713.332	3615.01
111	230.33	859.147	783.966	3443.63
112	141.36	810.53	796.93	3240.29
113	103.54	870.543	727.049	3137.13
114	159.03	806.177	672.686	3533.06
115	103.23	770.295	642.248	2760.21
116	233.12	969.621	748.775	3535.96
117	116.25	819.309	768.976	2921.58
118	191.89	875.118	749.29	3206.03
119	72.85	781.981	637.349	2297.47
120	74.71	673.072	652.994	2688.28
121	66.34	768.714	662.979	2281.36
122	103.85	731.757	683.592	3330.9
123	224.75	895.219	764.777	3051.34
124	224.75	1031.84	874.747	3364.04
125	110.36	816.494	700.2	2828.39
126	184.14	901.112	725.231	3367.14
127	154.07	879.107	735.779	3139.35
128	44.02	759.283	626.304	2647.44
129	210.49	942.905	886.913	2963.12
130	164.61	841.379	681.852	3600.81
131	169.57	922.451	801.664	3675.78
132	92.69	727.907	641.84	2639.21
133	233.74	901.069	804.259	3159.32
134	238.08	923.077	721.05	3661.16
135	258.23	1067.94	798.471	3918.2
136	130.2	880.905	761.405	2872.3
137	136.71	784.49	667.825	3173.27
138	111.29	751.53	688.819	3443.19
139	220.72	980.248	781.807	3010.91
140	73.16	764.951	701.987	2807.24
141	124.62	842.717	682.253	3183.39
142	144.15	765.439	629.543	3134.26
143	252.96	888.985	709.877	2952.75
144	250.79	854.334	678.777	3579.96
145	221.34	1016.19	909.661	2934.21
146	168.02	867.147	727.951	3218.89
147	79.98	765.489	632.796	2625.09
148	70.06	839.913	729.033	2727.05
149	102.92	818.561	769.846	3400.96
150	208.32	920.863	746.392	2840
151	147.87	839.749	698.245	3205.49
152	234.67	800.86	692.32	2199.39
153	66.65	761.377	685.613	2717.95
154	237.46	868.464	746.979	3395.36
155	162.44	917.148	708.998	3368.23
156	249.86	981.791	694.32	3431.65
157	188.48	893.548	699.029	3458.82
158	63.86	838.442	665.7	2424.6
159	64.48	984.367	673.544	3400.32
160	245.21	781.897	695.619	3265.43
161	98.89	807.858	643.45	2901.02
162	37.51	997.868	652.257	2622.71
163	197.47	1107.37	837.655	3729.54
164	106.33	857.086	678.082	3042.27
165	269.7	884.717	754.357	3209.6
166	85.56	811.147	693.221	2947.82
167	97.65	823.845	762.103	2875.28
168	147.25	945.599	743.22	1290.53
169	151.59	850.312	778.465	3229.27
170	185.38	800.364	653.025	3420.48
171	173.29	838.237	740.938	3277.12
172	235.29	865.823	832.342	3221.34
173	109.43	892.399	687.622	2707.41
174	57.97	757.584	627.8	2737.2
175	160.58	824.977	691.431	3320.88
176	216.07	852.047	792.065	1536.33
177	233.12	864.477	704.711	3390.26
178	118.11	803.395	660.471	3158.91
179	60.76	766.077	622.127	2448.84
180	87.42	798.837	717.146	2990.87
181	60.76	774.86	689.575	2982.63
182	189.1	1047.64	843.956	3002.72
183	87.11	776.728	832.967	3273.94
184	123.69	745.057	681.319	3486.02
185	77.19	733.623	634.672	2856.82
186	117.49	793.07	648.399	2868.43
187	43.71	855.293	661.885	2339.59
188	258.85	780.084	693.242	3388.52
189	123.38	779.175	633.526	2740.31
190	84.63	809.122	625.389	2820.06
191	210.18	940.045	786.222	3290.86
192	239.63	911.786	706.787	3018.11
193	162.13	822.514	697.866	2922.19
194	53.01	784.699	681.317	2711.46
195	159.03	849.134	690.577	2936.39
196	94.55	824.699	750.874	3492.46
197	170.19	850.713	804.212	3632.42
198	89.59	814.528	682.748	2482.52
199	100.44	797.596	678.552	2648.28
200	190.34	948.224	821.623	3640.68
201	244.59	802.018	903.389	1303.39
202	123.69	847.86	767.538	3004.61
203	132.06	901.902	825.757	3025.45
204	278.69	905.828	734.026	3615.1
205	249.55	972.359	790.444	3627.44
206	39.68	1001.1	659.821	2465.88
207	241.8	943.318	889.515	3479.17
208	165.23	850.299	929.184	3582.51
209	286.44	959.434	725.324	4629.25
210	80.29	831.111	674.828	2729.74
211	53.32	768.532	636.308	2978.39
212	60.76	795.518	650.354	2833.98
213	194.68	1006.12	704.247	3486.08
214	252.96	945.964	685.571	3263.12
215	85.87	705.448	652.073	3134.65
216	224.13	991.493	835.36	3524.88
217	28.21	938.206	612.912	2920.07
218	154.07	875.422	850.402	3338.09
219	65.1	799.122	745.817	3280.19
220	170.5	799.326	642.989	3344.27
221	118.42	877.565	652.559	2809.13
222	230.02	973.448	794.25	3153.44
223	58.59	740.272	668.238	2731.05
224	87.11	762.75	635.39	2861.13
225	282.1	879.303	714.999	3578.28
226	140.12	790.845	647.205	2994.7
227	106.33	848.801	680.368	2876.77
228	22.01	903.794	726.426	3076.53
229	210.8	939.827	697.193	3324.03
230	73.78	751.091	647.699	2769.98
231	45.57	882.17	646.242	2437.55
232	193.13	861.746	735.829	3390.97
233	276.52	902.545	702.981	3437.87
234	141.36	812.743	695.217	2954.64
235	42.16	832.988	669.779	2754.62
236	103.54	835.54	721.151	2723.76
237	72.54	816.323	721.923	2108.1
238	262.26	935.222	710.109	3141.16
239	138.26	847.898	654.547	3600.25
240	264.12	1011.99	714.56	3961.8
241	276.52	828.053	723.409	1684.18
242	212.04	1082.02	883.873	3072.71
243	75.02	880.614	672.075	2910.89
244	233.74	980.83	785.066	3272.15
245	21.39	990.639	723.827	2507.2
246	75.64	862.201	639.989	2321.84
247	47.74	874.288	709.524	2991.62
248	71.3	864.961	1037.94	3568.98
249	93.93	822.316	617.916	3018.21
250	119.04	802.937	657.988	2793.7
251	167.09	878.249	712.48	3549.13
252	51.77	737.924	711.744	2393.18
253	42.78	819.001	622.358	2469.56
254	281.17	874.579	687.338	4112.74
255	269.7	959.14	818.729	3112.77
256	39.06	906.721	761.292	2827.3
257	122.76	856.96	803.19	3311.25
258	39.68	875.683	692.577	2974.51
259	166.78	918.653	716.768	3569.26
260	265.98	859.422	739.613	3480.12
261	58.59	841.914	696.692	2430.36
262	51.15	899.025	724.282	3064.75
263	97.34	808.644	665.845	2414.97
264	163.06	862.615	774.743	3828.45
265	49.29	878.94	726.386	2733.6
266	44.33	1000.68	711.546	3515.78
267	52.08	928.454	707.236	2508.27
268	122.76	865.39	775.111	3119
269	37.82	911.184	734.273	3279.23
270	68.2	809.338	732.222	2830.09
271	162.13	825.218	751.027	3645.33
272	155.31	842.662	680.031	3554.62
273	275.9	923.662	719.8	3641.31
274	292.95	923.934	702.809	3551.19
275	29.45	983.039	763.757	3032.04
276	50.22	891.736	674.574	3139.51
277	61.07	826.117	740.33	2787.61
278	299.15	1104.52	752.351	4655.17
279	275.28	870.881	745.238	3847.64
280	275.9	999.666	894.536	3203.21
281	171.12	972.585	799.181	4917.54
282	233.12	916.031	755.861	3377.82
283	40.92	848.733	652.397	2637.59
284	50.22	846.457	702.634	2807.32
285	87.11	910.772	764.269	2987.53
286	38.75	923.726	705.596	2809.54
287	278.69	879	876.829	3319.53
288	46.5	801.254	642.581	2831.98
289	273.73	799.627	680.884	3391.31
290	212.04	1098.05	933.131	3386.64
291	266.6	893.374	754.085	2777.29
292	144.46	840.826	654.618	3672.46
293	226.92	999.421	878.063	3852.8
294	282.1	918.99	719.042	3761.01
295	298.84	879.483	708.113	4083.95
296	194.06	937.785	819.723	3295.42
297	266.29	936.673	798.219	3380.18
298	284.89	966.382	833.718	2979.78
299	51.15	752.348	667.46	2874.55
300	270.32	890.628	731.715	3740.54
301	14.26	1020.73	653.682	2302.58
302	71.61	834.481	768.82	3032.82
303	35.34	876.584	705.34	2730.18
304	29.76	829.636	808.921	3248.98
305	274.35	972.274	796.909	3222.98
306	249.55	893.052	760.955	3073.82
307	195.92	993.227	883.581	3553.18
308	32.24	969.156	748.482	2871.56
309	296.98	913.652	732.703	4651.79
310	117.18	910.856	662.312	2976.92
311	124	931.864	697.799	3838.07
312	65.41	864.222	815.258	2872.58
313	116.87	922.269	680.613	3403.28
314	163.37	920.185	721.03	4436.02
315	297.6	999.471	716.156	4707.69
316	45.57	984.621	712.231	2830.13
317	119.35	1016.49	685.464	3121.24
318	280.55	982.998	726.732	3360.37
319	149.42	909.591	743.484	3125.43
320	294.81	941.75	683.006	4131.81
321	270.01	936.269	760.593	3929.57
322	300.08	928.554	712.476	3491.01
323	284.58	924.12	692.476	4464.59
324	165.23	895.084	684.264	3545.15
325	284.58	951.774	722.007	4342.06
326	300.7	961.698	740.729	4601.79
327	292.33	960.792	691.861	4442.3
328	294.19	871.259	691.825	1820.22
329	132.06	995.483	686.313	3487.72
330	108.5	941.88	664.074	3086.5
331	301.94	949.15	761.567	4891.98
332	261.02	909.251	733.124	3341.38
333	18.29	1126.9	754.013	2782.64
334	302.56	968.685	728.245	3568.75
335	256.37	948.964	790.81	3572.31
336	185.38	944.677	729.717	3941.35
337	67.58	844.865	720.584	3127.75
338	151.59	977.323	803.129	3981.94
339	295.12	1155.17	944.33	3338.24
340	56.42	865.202	799.588	1241.87
341	139.19	875.567	700.783	3656.8
342	144.77	929.828	730.369	3586.83
343	282.1	942.855	768.595	2964.54
344	16.12	1134.73	763.17	3548
345	37.51	944.241	679.948	3141.09
346	263.5	1049.41	770.674	3223.6
347	297.29	874.856	750.522	4251.52
348	291.71	926.636	742.07	3547.71
349	173.6	906.191	792.681	4150.28
350	298.53	955.026	747.658	3513.65
351	79.98	901.928	729.391	3527.97
352	292.33	893.885	735.047	4702.81
353	298.22	986.701	829.348	3001.57
354	31.93	868.679	766.545	2623.96
355	22.32	1005.12	668.249	3080.71
356	57.66	841.939	698.724	3013.59
357	293.26	969.778	759.384	3723.88
358	22.94	958.96	681.546	3312.11
359	287.06	969.866	713.152	3678.52
360	24.8	1066.12	755.581	3257
361	101.99	1031.02	762.004	2939.59
362	75.02	855.188	704.918	3350.43
363	21.7	990.373	656.206	2946.91
364	110.67	683.642	868.9	1260.71
365	31.93	968.809	774.646	3126.9
366	290.78	949.643	741.635	3867.1
367	14.26	1023.45	627.777	3243.57
368	32.86	997.701	724.452	3571.26
369	32.55	921.568	745.065	3111.84
370	303.18	930.911	714.744	3495.41
371	22.94	1020.89	758.629	3134.43
372	143.53	934.543	709.73	4015.8
373	24.18	906.005	662.164	2763.75
374	298.84	1100.75	932.427	3715.12
375	17.98	1057.25	745.527	3373.03
376	45.88	874.048	971.114	3349.63
377	293.88	888.676	703.007	4310.34
378	35.96	952.628	760.182	3199.05
379	66.03	1046.85	756.302	3292.71
380	300.7	1031.81	798.318	3031.48
381	55.18	992.878	712.6	3418.63
382	51.77	1034.39	737.917	3425.85
383	19.22	980.447	919.75	3615.39
384	300.39	989.891	852.592	4041.44
385	43.4	1047.38	698.811	3831.76
386	294.5	1192.87	796.517	4959.41
387	16.12	1047.83	757.04	3357.92
388	151.9	919.581	770.154	2911.38
389	243.35	588.881	1000.84	1536.55
390	35.96	945.384	705.868	3678.1
391	31	1246.44	795.184	4589.08
392	21.7	1103.94	755.389	3774.83
393	39.06	1041.1	738.316	3403.51
394	19.22	1174.24	965.819	4969.01
395	14.57	1117.96	619.748	3212.45
396	19.22	1108.66	830.024	2600.99
397	18.6	1012.11	748.836	3623.07

## Sheet: 561_TTL100_Y
	y_coordinate	x_fwhm	y_fwhm	z_fwhm
0	58.826	975.317	1018.75	4245.12
1	645.33	922.607	735.85	2852.04
2	384.564	983.373	905.922	3347.95
3	530.751	796.74	673.372	2902.06
4	756.836	973.21	769.554	3583.98
5	511.874	963.146	688.428	3400.02
6	329.689	817.081	643.711	2614.32
7	708.107	836.143	792.784	3196.06
8	676.938	835.885	700.934	3320.8
9	601.43	986.79	803.588	3312.66
10	654.988	965.344	774.583	3200.46
11	464.023	846.689	635.602	2797.57
12	399.051	797.031	748.686	3107.99
13	564.554	881.696	708.103	3362.18
14	305.105	851.988	732.809	3808.91
15	597.04	1236.17	756.401	3051.14
16	493.875	1250.4	890.351	3438.2
17	486.851	888.395	662.787	3284.49
18	762.543	1383.76	2755.37	4526.99
19	503.972	821.729	734.612	3331.62
20	456.121	779.818	668.118	2886.72
21	653.232	810.759	681.309	3323.94
22	550.067	889.594	651.127	2958.62
23	676.938	887.132	700.884	3212.02
24	282.716	988.489	698.319	2997.64
25	392.027	998.816	910.608	3757.79
26	654.11	850.765	674.017	3015.3
27	561.042	794.27	665.231	2456.88
28	448.219	913.26	733.787	3516.52
29	567.188	896.897	769.46	3226.94
30	518.02	950.295	717.823	3324.61
31	531.629	961.569	685.371	3173.28
32	273.497	924.386	701.56	3416.86
33	445.585	938.509	809.32	2953.88
34	638.306	882.435	696.667	3527.21
35	624.258	821.003	679.86	3208.47
36	461.389	902.616	721.178	3468.03
37	561.481	952.028	710.079	3116.43
38	557.091	812.77	1067.22	2886.54
39	377.979	792.355	628.926	2973.81
40	383.686	902.472	684.799	3126.76
41	514.508	919.622	717.729	3085.46
42	600.113	899.64	713.434	3269.62
43	590.894	748.814	646.006	2577.72
44	450.853	937.837	681.934	3464.06
45	421.44	919.004	761.94	2988.84
46	541.287	829.701	686.82	3217.36
47	652.354	802.086	689.103	3179.84
48	384.125	1003.75	709.72	3088.26
49	640.062	844.614	758.517	2818.79
50	515.386	1003.6	663.999	3585.96
51	605.82	926.437	756.517	3460.6
52	464.901	929.521	904.093	3221.54
53	496.948	824.792	712.058	2689.82
54	398.173	862.998	704.14	2613.66
55	646.208	857.566	722.772	3699.82
56	562.798	778.838	699.735	3069.56
57	558.847	850.337	791.895	2734.33
58	552.701	851.303	704.193	2705.07
59	552.262	825.155	657.937	2705.21
60	610.21	807.184	709.819	3186.95
61	675.621	854.264	699.245	3356.14
62	681.767	817.581	724.475	4172.4
63	479.827	965.577	706.751	3252.3
64	512.752	768.285	687.639	2656.84
65	657.622	796.843	682.711	3080.5
66	564.554	924.957	700.726	3278.46
67	571.578	883.988	771.723	3507.26
68	489.485	787.392	659.006	3228.23
69	652.354	772.446	704.813	2700.47
70	647.525	831.789	702.369	3189.86
71	613.283	876.322	766.389	3487.17
72	675.182	811.74	717.465	3324.2
73	528.117	799.806	738.946	3074.48
74	246.279	1184.89	959.456	3581.91
75	360.858	842.827	695.813	3134.17
76	617.234	739.493	654.219	3152.31
77	411.343	882.713	654.608	3593.65
78	332.323	945.837	725.383	3257.02
79	620.746	753.753	757.901	2952.07
80	606.698	758.427	679.666	3261.06
81	482.022	824.453	658.781	2924.78
82	413.977	911.609	803.471	3066.29
83	526.8	842.737	655.571	2423.84
84	362.614	893.466	668.454	3132.78
85	461.828	926.225	659.544	3459.29
86	570.261	826.482	716.192	3883.53
87	381.052	886.221	747.296	3482.66
88	719.082	862.923	720.061	3507.55
89	488.168	809.509	657.933	3139.49
90	690.108	852.065	721.633	3824.06
91	541.726	972.123	722.265	3535.4
92	511.435	884.81	786.868	3470.51
93	331.006	836.949	661.35	2728.94
94	701.522	789.015	797.221	3055.94
95	558.847	794.035	747.177	2570.44
96	653.671	763.486	712.364	3515.82
97	654.11	816.889	670.663	2544.67
98	476.754	773.837	647.012	2845.11
99	313.007	976.909	713.332	3615.01
100	673.426	859.147	783.966	3443.63
101	500.46	810.53	796.93	3240.29
102	264.278	870.543	727.049	3137.13
103	573.773	806.177	672.686	3533.06
104	442.073	770.295	642.248	2760.21
105	652.793	969.621	748.775	3535.96
106	428.025	819.309	768.976	2921.58
107	502.216	875.118	749.29	3206.03
108	658.5	731.757	683.592	3330.9
109	518.898	895.219	764.777	3051.34
110	504.411	1031.84	874.747	3364.04
111	361.297	816.494	700.2	2828.39
112	663.329	901.112	725.231	3367.14
113	318.275	879.107	735.779	3139.35
114	675.182	828.565	709.823	3057.78
115	489.924	942.905	886.913	2963.12
116	587.821	841.379	681.852	3600.81
117	557.091	922.451	801.664	3675.78
118	492.119	727.907	641.84	2639.21
119	624.697	901.069	804.259	3159.32
120	698.01	807.312	729.902	3410.6
121	632.599	880.905	761.405	2872.3
122	601.43	784.49	667.825	3173.27
123	651.037	751.53	688.819	3443.19
124	363.492	980.248	781.807	3010.91
125	534.702	842.717	682.253	3183.39
126	349.444	765.439	629.543	3134.26
127	419.245	1016.19	909.661	2934.21
128	396.856	867.147	727.951	3218.89
129	494.753	765.489	632.796	2625.09
130	594.406	818.561	769.846	3400.96
131	440.317	920.863	746.392	2840
132	380.613	839.749	698.245	3205.49
133	649.281	800.86	692.32	2199.39
134	310.373	917.148	708.998	3368.23
135	662.89	893.548	699.029	3458.82
136	791.078	743.957	833.143	3230.54
137	785.371	908.751	851.023	3494.2
138	369.638	807.858	643.45	2901.02
139	429.342	1107.37	837.655	3729.54
140	484.217	857.086	678.082	3042.27
141	741.91	970.095	765.062	3493.98
142	738.837	888.16	818.765	3205.41
143	693.62	957.401	726.719	3575.56
144	636.55	811.147	693.221	2947.82
145	511.874	823.845	762.103	2875.28
146	352.517	945.599	743.22	1290.53
147	501.338	850.312	778.465	3229.27
148	751.129	865.272	822.162	3066.23
149	352.517	800.364	653.025	3420.48
150	327.055	838.237	740.938	3277.12
151	532.507	865.823	832.342	3221.34
152	405.197	892.399	687.622	2707.41
153	199.306	919.757	832.498	3937.39
154	451.292	824.977	691.431	3320.88
155	653.671	852.047	792.065	1536.33
156	752.885	772.576	789.14	3395.31
157	663.329	864.477	704.711	3390.26
158	385.442	803.395	660.471	3158.91
159	806.443	933.716	847.363	3665.11
160	629.087	798.837	717.146	2990.87
161	431.098	1047.64	843.956	3002.72
162	541.726	776.728	832.967	3273.94
163	542.165	745.057	681.319	3486.02
164	381.491	793.07	648.399	2868.43
165	359.102	779.175	633.526	2740.31
166	469.73	809.122	625.389	2820.06
167	319.153	940.045	786.222	3290.86
168	367.004	822.514	697.866	2922.19
169	531.629	849.134	690.577	2936.39
170	620.746	824.699	750.874	3492.46
171	619.868	850.713	804.212	3632.42
172	309.934	814.528	682.748	2482.52
173	471.047	797.596	678.552	2648.28
174	402.563	948.224	821.623	3640.68
175	335.396	847.86	767.538	3004.61
176	519.776	901.902	825.757	3025.45
177	533.824	850.299	929.184	3582.51
178	340.225	831.111	674.828	2729.74
179	350.761	1006.12	704.247	3486.08
180	363.931	705.448	652.073	3134.65
181	238.816	991.493	835.36	3524.88
182	695.376	941.561	720.475	3315.11
183	437.683	875.422	850.402	3338.09
184	699.327	1030.26	913.589	3338.13
185	309.056	799.326	642.989	3344.27
186	767.372	800.138	780.44	3265.91
187	284.472	877.565	652.559	2809.13
188	709.863	868.717	769.906	3543.91
189	276.57	973.448	794.25	3153.44
190	723.033	894.39	761.534	3507.99
191	687.035	849.237	707.178	3453.75
192	718.643	959.889	825.603	3287.88
193	329.689	762.75	635.39	2861.13
194	317.397	790.845	647.205	2994.7
195	764.738	828.994	804.827	3413.13
196	414.416	848.801	680.368	2876.77
197	295.008	939.827	697.193	3324.03
198	771.323	798.913	846.207	2939.73
199	710.302	910.185	782.769	3691.44
200	678.255	1076.44	718.072	3713.64
201	310.373	861.746	735.829	3390.97
202	377.979	812.743	695.217	2954.64
203	733.569	873.843	759.787	3656.63
204	532.507	835.54	721.151	2723.76
205	770.445	767.46	810.483	3224.86
206	359.541	847.898	654.547	3600.25
207	710.741	871.311	741.702	3561.38
208	205.013	1076.86	824.476	3951.87
209	302.91	1082.02	883.873	3072.71
210	712.497	791.51	785.234	3311.19
211	733.13	795.808	762.073	3384.71
212	275.692	980.83	785.066	3272.15
213	788.883	864.46	845.866	3266.31
214	741.91	790.883	798.34	3406.63
215	714.692	1383.44	1095.72	2686.01
216	314.763	822.316	617.916	3018.21
217	424.513	802.937	657.988	2793.7
218	282.716	878.249	712.48	3549.13
219	754.641	940.972	818.209	3667.23
220	738.837	817.207	819.503	3627.24
221	382.369	856.96	803.19	3311.25
222	770.884	863.255	862.903	3356.97
223	251.986	918.653	716.768	3569.26
224	345.054	808.644	665.845	2414.97
225	454.804	862.615	774.743	3828.45
226	690.108	759.243	755.579	3676.42
227	420.562	865.39	775.111	3119
228	170.771	979.177	1013.59	3752.13
229	354.273	825.218	751.027	3645.33
230	267.351	842.662	680.031	3554.62
231	761.226	782.317	810.895	3627.21
232	238.816	972.585	799.181	4917.54
233	276.131	916.031	755.861	3377.82
234	730.057	899.647	753.029	3472.56
235	792.834	809.249	819.096	3253.74
236	313.446	910.772	764.269	2987.53
237	727.423	876.67	750.654	3381.5
238	738.398	898.567	816.065	3647.16
239	776.152	739.465	851.035	3446.56
240	756.397	853.388	762.075	3680.48
241	769.567	740.807	811.88	3886.34
242	229.597	1098.05	933.131	3386.64
243	748.934	941.24	804.164	3574.69
244	724.789	884.581	736.457	2276.31
245	757.714	815.3	781.635	3510.89
246	283.594	840.826	654.618	3672.46
247	250.23	999.421	878.063	3852.8
248	231.792	937.785	819.723	3295.42
249	776.152	909.065	881.23	3390.4
250	686.157	871.298	671.172	3360.78
251	772.64	962.82	831.708	3617.04
252	266.034	993.227	883.581	3553.18
253	313.446	910.856	662.312	2976.92
254	257.254	931.864	697.799	3838.07
255	212.915	928.539	764.653	3494.84
256	325.299	922.269	680.613	3403.28
257	237.938	920.185	721.03	4436.02
258	221.695	898.561	775.365	4095.1
259	242.328	1016.49	685.464	3121.24
260	810.394	941.684	877.7	3334.3
261	291.935	909.591	743.484	3125.43
262	155.845	1149.69	1275.57	3776.06
263	782.737	1013.16	874.02	3017.15
264	763.86	960.996	870.082	3520.68
265	277.887	895.084	684.264	3545.15
266	797.224	896.838	834.928	3492.9
267	802.492	866.857	866.689	3711.44
268	156.284	1093.33	838.326	5292.05
269	241.011	995.483	686.313	3487.72
270	784.932	1000.87	973.174	3160.66
271	237.06	941.88	664.074	3086.5
272	154.089	1011.23	1043.23	4062.64
273	812.589	907.96	880.462	3591.89
274	246.279	944.677	729.717	3941.35
275	234.865	977.323	803.129	3981.94
276	130.822	1311.42	1223.41	4310.26
277	757.275	887.632	797.415	3933.24
278	245.84	875.567	700.783	3656.8
279	224.768	929.828	730.369	3586.83
280	764.299	816.017	992.554	3401.71
281	193.599	942.639	878.273	3757.2
282	190.965	1125.42	1074.87	3541.94
283	140.041	1030.83	1015.96	4177.12
284	236.182	906.191	792.681	4150.28
285	223.012	1017.65	690.081	4026.48
286	246.718	901.928	729.391	3527.97
287	805.126	1059.96	858.596	3552.87
288	756.836	814.581	842.185	3745.97
289	190.526	938.409	848.904	4089.79
290	829.271	825.799	951.817	3590.32
291	744.105	772.956	915.671	3525.26
292	738.398	1023.58	796.753	3481.27
293	139.602	957.767	1016.51	3683.36
294	196.233	1136.15	698.895	3941.8
295	187.892	1183.16	721.608	3622.28
296	263.4	1031.02	762.004	2939.59
297	873.61	1125.09	1153.28	3490.45
298	828.832	846.532	964.031	3178.46
299	591.333	683.642	868.9	1260.71
300	802.053	804.832	832.036	3322.06
301	189.648	1007.85	738.15	4173.05
302	189.648	1015.16	862.093	4777.09
303	252.425	934.543	709.73	4015.8
304	813.906	792.04	861.171	3957.97
305	878.439	1694.55	1220.99	3925.32
306	806.004	1026.75	811.028	4003.1
307	837.173	1001.42	1143.18	3058.09
308	41.705	953	1041.21	3854.49
309	807.321	844.289	821.437	4130.94
310	827.076	895.076	999.585	2932.28
311	825.32	771.676	982.424	2803.82
312	197.55	1104.67	807.717	3460.09
313	838.051	965.873	938.659	3725.46
314	833.661	788.464	929.862	3943.55
315	136.968	944.493	943.753	4685.4
316	140.919	1056.03	846.63	5047.67
317	133.456	978.751	980.262	4501.99
318	836.295	895.2	954.858	3207.44
319	796.346	804.034	1018.45	3483.13
320	162.43	1025.53	1044.85	4252.36
321	773.079	859.539	1001	3099.82
322	131.261	1050.43	1078.27	4252.61
323	131.7	1040.68	996.792	4789.14
324	184.819	1047.83	815.857	4138.02
325	802.931	821.053	973.237	2882.45
326	171.21	1060.15	772.723	2938.33
327	148.382	1109.88	1104.37	3718.88
328	105.36	1606.5	891.504	6161.27
329	116.774	963.754	818.524	4717.54
330	137.407	1082.01	1027.79	4465.5
331	87.8	1010.93	898.788	4463.22
332	112.384	1136.22	966.331	4238.39
333	235.304	919.581	770.154	2911.38
334	85.605	946.031	920.758	4530.88
335	798.98	1002.98	929.116	1914.48
336	864.391	1341.2	1089.7	3303.88
337	865.269	1048.93	1104.83	2926.16
338	120.725	1173.65	822.257	4949.24
339	845.953	782.892	929.16	3280.55
340	867.903	908.865	1057.85	3184
341	180.868	1244.03	725.629	4396.58
342	145.309	1208.44	768.591	4889.15
343	803.37	956.271	1006.51	2807.18
344	835.856	874.983	1243.3	3238.73
345	106.238	1205.91	1057.55	4969.13
346	176.917	850.319	841.047	5548.9
347	860.44	894.128	1040.78	3311.31
348	137.846	1282.43	750.732	4874.46
349	846.831	1217.06	872.095	4139.69
350	863.952	910.857	1027.06	3318.33
351	85.605	1087.37	997.735	4205.47
352	820.052	876.475	1038.34	2989.25
353	98.336	1217.44	896.451	4816.81
354	857.367	1106.56	1006.38	3842.23
355	117.213	1151.75	819.038	4937.09
356	804.687	906.369	1023.2	3279.66
357	840.685	873.306	894.862	3841.42
358	151.894	1256.64	741.475	4207.48
359	838.49	780.693	1122.57	2586.75
360	119.847	972.386	830.127	4843.89
361	870.976	1223.94	1445.29	2811.97
362	130.383	1044.33	969.792	5368.29
363	192.282	1213.05	722.691	3711.74
364	80.337	1120.14	893.553	4965.01
365	123.798	1050.57	856.323	4166.62
366	150.577	1234.18	836.409	4181.52
367	113.701	1318.18	777.343	4828.77
368	826.637	1309.31	839.564	4880.12
369	186.575	1179.56	762.711	4590.02
370	93.946	1118.58	813.213	4821.75
371	105.799	1104.46	930.948	5206.7
372	864.391	1303.73	1192.93	3194.32
373	875.366	1258.19	1207.51	3863.5
374	79.898	899.244	912.614	4158.96
375	70.24	1048.55	952.043	4545.4
376	94.385	1091.18	961.908	4338.88
377	76.825	1000.99	994.127	4682.65
378	78.142	1121.02	882.55	5236.91
379	855.172	828.762	1380	2350.1
380	53.997	938.886	883.863	5212.56
381	84.288	1132.75	904.79	4742.34
382	82.532	1010.06	939.42	5058.55
383	52.241	1076.92	958.651	5462.9
384	46.095	942.597	1076.69	4178.71
385	108.433	1061.67	993.75	5993.67
386	64.094	1251.23	891.323	5949.58
387	63.216	1108.25	992.853	5490.15
388	152.772	1315.91	788.639	4078.05
389	50.485	1077.73	925.148	5423.02
390	91.312	1097.89	1147.43	6109.9
391	875.805	1971.18	1038.88	4925.9
392	93.068	1172.54	1021.65	6321.87
393	57.948	1220.59	850.663	5732.29
394	67.167	1167.59	1344.81	6423.34
395	43.9	957.778	1013.07	3030.1
396	45.656	921.795	951.761	5386.09
397	59.704	1392.72	941.611	5935.83
398	78.581	1171.18	1007.36	5851.33

## Sheet: 561_TTL100_Z
	z_coordinate	x_fwhm	y_fwhm	z_fwhm
0	369.638	922.607	735.85	2852.04
1	218.622	983.373	905.922	3347.95
2	389.832	796.74	673.372	2902.06
3	282.716	963.146	688.428	3400.02
4	241.45	817.081	643.711	2614.32
5	158.918	986.79	803.588	3312.66
6	382.808	965.344	774.583	3200.46
7	362.175	846.689	635.602	2797.57
8	265.156	797.031	748.686	3107.99
9	312.568	881.696	708.103	3362.18
10	245.84	851.988	732.809	3808.91
11	412.66	1236.17	756.401	3051.14
12	459.633	1250.4	890.351	3438.2
13	490.802	888.395	662.787	3284.49
14	323.982	821.729	734.612	3331.62
15	197.111	779.818	668.118	2886.72
16	435.049	810.759	681.309	3323.94
17	190.965	889.594	651.127	2958.62
18	251.108	988.489	698.319	2997.64
19	430.22	998.816	910.608	3757.79
20	309.495	850.765	674.017	3015.3
21	334.079	794.27	665.231	2456.88
22	237.938	913.26	733.787	3516.52
23	443.39	896.897	769.46	3226.94
24	480.266	950.295	717.823	3324.61
25	498.265	961.569	685.371	3173.28
26	225.646	924.386	701.56	3416.86
27	462.267	938.509	809.32	2953.88
28	306.861	882.435	696.667	3527.21
29	280.521	821.003	679.86	3208.47
30	473.242	902.616	721.178	3468.03
31	385.442	952.028	710.079	3116.43
32	294.569	812.77	1067.22	2886.54
33	197.989	792.355	628.926	2973.81
34	431.537	902.472	684.799	3126.76
35	241.889	919.622	717.729	3085.46
36	453.487	899.64	713.434	3269.62
37	350.322	748.814	646.006	2577.72
38	423.196	937.837	681.934	3464.06
39	360.419	919.004	761.94	2988.84
40	369.199	829.701	686.82	3217.36
41	184.819	802.086	689.103	3179.84
42	316.958	1003.75	709.72	3088.26
43	320.909	844.614	758.517	2818.79
44	161.113	1003.6	663.999	3585.96
45	467.096	926.437	756.517	3460.6
46	413.538	929.521	904.093	3221.54
47	170.332	824.792	712.058	2689.82
48	236.621	862.998	704.14	2613.66
49	291.935	857.566	722.772	3699.82
50	382.808	778.838	699.735	3069.56
51	233.548	850.337	791.895	2734.33
52	305.983	851.303	704.193	2705.07
53	284.472	825.155	657.937	2705.21
54	521.971	807.184	709.819	3186.95
55	469.73	965.577	706.751	3252.3
56	295.008	768.285	687.639	2656.84
57	208.525	796.843	682.711	3080.5
58	337.591	924.957	700.726	3278.46
59	376.662	883.988	771.723	3507.26
60	190.526	787.392	659.006	3228.23
61	261.644	772.446	704.813	2700.47
62	347.249	831.789	702.369	3189.86
63	220.378	876.322	766.389	3487.17
64	340.225	799.806	738.946	3074.48
65	261.644	1184.89	959.456	3581.91
66	395.978	842.827	695.813	3134.17
67	295.447	739.493	654.219	3152.31
68	188.77	882.713	654.608	3593.65
69	281.838	945.837	725.383	3257.02
70	242.328	753.753	757.901	2952.07
71	261.205	758.427	679.666	3261.06
72	345.493	824.453	658.781	2924.78
73	418.806	911.609	803.471	3066.29
74	248.035	842.737	655.571	2423.84
75	284.472	893.466	668.454	3132.78
76	238.816	926.225	659.544	3459.29
77	236.621	826.482	716.192	3883.53
78	448.658	886.221	747.296	3482.66
79	389.832	809.509	657.933	3139.49
80	280.96	972.123	722.265	3535.4
81	392.027	884.81	786.868	3470.51
82	264.278	836.949	661.35	2728.94
83	383.247	794.035	747.177	2570.44
84	231.353	763.486	712.364	3515.82
85	410.904	816.889	670.663	2544.67
86	167.698	773.837	647.012	2845.11
87	455.243	976.909	713.332	3615.01
88	290.179	859.147	783.966	3443.63
89	358.224	810.53	796.93	3240.29
90	253.742	870.543	727.049	3137.13
91	187.014	806.177	672.686	3533.06
92	208.525	770.295	642.248	2760.21
93	369.638	969.621	748.775	3535.96
94	301.593	819.309	768.976	2921.58
95	343.737	875.118	749.29	3206.03
96	301.154	731.757	683.592	3330.9
97	384.125	895.219	764.777	3051.34
98	414.416	1031.84	874.747	3364.04
99	401.246	816.494	700.2	2828.39
100	243.206	901.112	725.231	3367.14
101	223.012	879.107	735.779	3139.35
102	311.69	942.905	886.913	2963.12
103	367.882	841.379	681.852	3600.81
104	256.376	922.451	801.664	3675.78
105	122.481	727.907	641.84	2639.21
106	249.352	901.069	804.259	3159.32
107	200.184	880.905	761.405	2872.3
108	365.248	784.49	667.825	3173.27
109	365.248	751.53	688.819	3443.19
110	359.541	980.248	781.807	3010.91
111	154.967	842.717	682.253	3183.39
112	313.007	765.439	629.543	3134.26
113	331.006	1016.19	909.661	2934.21
114	338.469	867.147	727.951	3218.89
115	232.231	765.489	632.796	2625.09
116	229.597	818.561	769.846	3400.96
117	211.159	920.863	746.392	2840
118	168.576	839.749	698.245	3205.49
119	529.434	800.86	692.32	2199.39
120	432.415	917.148	708.998	3368.23
121	282.716	893.548	699.029	3458.82
122	239.694	807.858	643.45	2901.02
123	272.619	1107.37	837.655	3729.54
124	342.42	857.086	678.082	3042.27
125	117.213	811.147	693.221	2947.82
126	107.116	823.845	762.103	2875.28
127	210.281	945.599	743.22	1290.53
128	417.05	850.312	778.465	3229.27
129	387.198	800.364	653.025	3420.48
130	240.133	838.237	740.938	3277.12
131	297.203	865.823	832.342	3221.34
132	237.499	892.399	687.622	2707.41
133	364.37	824.977	691.431	3320.88
134	510.996	852.047	792.065	1536.33
135	440.317	864.477	704.711	3390.26
136	184.38	803.395	660.471	3158.91
137	351.639	798.837	717.146	2990.87
138	430.659	1047.64	843.956	3002.72
139	199.745	776.728	832.967	3273.94
140	131.261	745.057	681.319	3486.02
141	352.078	793.07	648.399	2868.43
142	146.187	779.175	633.526	2740.31
143	203.257	809.122	625.389	2820.06
144	225.646	940.045	786.222	3290.86
145	166.381	822.514	697.866	2922.19
146	370.955	849.134	690.577	2936.39
147	201.94	824.699	750.874	3492.46
148	185.697	850.713	804.212	3632.42
149	238.377	814.528	682.748	2482.52
150	300.276	797.596	678.552	2648.28
151	440.756	948.224	821.623	3640.68
152	158.918	847.86	767.538	3004.61
153	185.258	901.902	825.757	3025.45
154	183.941	850.299	929.184	3582.51
155	363.492	831.111	674.828	2729.74
156	454.804	1006.12	704.247	3486.08
157	295.008	705.448	652.073	3134.65
158	369.638	991.493	835.36	3524.88
159	236.621	875.422	850.402	3338.09
160	204.135	799.326	642.989	3344.27
161	381.93	877.565	652.559	2809.13
162	329.25	973.448	794.25	3153.44
163	261.205	762.75	635.39	2861.13
164	153.65	790.845	647.205	2994.7
165	198.428	848.801	680.368	2876.77
166	290.618	939.827	697.193	3324.03
167	478.51	861.746	735.829	3390.97
168	379.296	812.743	695.217	2954.64
169	217.744	835.54	721.151	2723.76
170	289.301	847.898	654.547	3600.25
171	381.93	1082.02	883.873	3072.71
172	414.855	980.83	785.066	3272.15
173	282.716	822.316	617.916	3018.21
174	351.639	802.937	657.988	2793.7
175	284.033	878.249	712.48	3549.13
176	396.856	856.96	803.19	3311.25
177	375.345	918.653	716.768	3569.26
178	101.409	808.644	665.845	2414.97
179	216.427	862.615	774.743	3828.45
180	391.149	865.39	775.111	3119
181	186.136	825.218	751.027	3645.33
182	249.791	842.662	680.031	3554.62
183	440.756	972.585	799.181	4917.54
184	258.571	916.031	755.861	3377.82
185	215.549	910.772	764.269	2987.53
186	391.149	1098.05	933.131	3386.64
187	377.101	840.826	654.618	3672.46
188	467.535	999.421	878.063	3852.8
189	224.768	937.785	819.723	3295.42
190	212.037	993.227	883.581	3553.18
191	313.446	910.856	662.312	2976.92
192	189.209	931.864	697.799	3838.07
193	136.529	922.269	680.613	3403.28
194	178.673	920.185	721.03	4436.02
195	141.358	1016.49	685.464	3121.24
196	272.18	909.591	743.484	3125.43
197	379.735	895.084	684.264	3545.15
198	273.497	995.483	686.313	3487.72
199	192.721	941.88	664.074	3086.5
200	189.648	944.677	729.717	3941.35
201	204.574	977.323	803.129	3981.94
202	349.883	875.567	700.783	3656.8
203	224.329	929.828	730.369	3586.83
204	467.974	906.191	792.681	4150.28
205	323.104	901.928	729.391	3527.97
206	218.183	1031.02	762.004	2939.59
207	111.067	683.642	868.9	1260.71
208	432.415	934.543	709.73	4015.8
209	154.528	919.581	770.154	2911.38

## Sheet: 639_TTL100_X
	x_coordinate	x_fwhm	y_fwhm	z_fwhm
0	148.8	1112.74	1149.78	4444.02
1	236.84	1291.93	1267.88	4248.48
2	166.16	1084.84	1268.71	4272.51
3	138.57	960.997	1129.8	3641.81
4	63.24	989.232	1155.74	3405.07
5	214.52	1237.91	1169.04	3767.93
6	142.91	1011.4	1243.33	4148.94
7	163.99	992.584	1221.61	4430.53
8	92.69	1126.08	1211.78	4491.91
9	129.27	1000.28	1163.12	3632.91
10	148.49	1043.86	1125.49	4128.35
11	196.23	1027.5	1211.6	3582.07
12	103.54	730.456	1132.75	2151.3
13	193.44	1063.65	1149.63	3854.02
14	75.02	934.778	1155.57	3652.97
15	184.45	1090.81	1231.42	4037.67
16	12.71	1249.77	1196.94	4013.75
17	145.08	1118.59	1185.36	4451.14
18	217	1165.41	1109.98	4297.86
19	214.52	1184.75	1255.42	4033.33
20	64.48	915.454	1158.28	3460.28
21	66.65	964.638	1116.01	3490.23
22	46.5	1132.32	1162.95	4085.84
23	42.78	1177.52	1323.62	3217.07
24	95.17	954.693	1130.55	3641.34
25	110.98	951.664	1075.61	3865.6
26	18.29	1128.36	1122.21	3783.1
27	75.95	984.067	1134.32	3618.64
28	58.59	997.322	1162.59	3721.83
29	212.66	1094.64	1125.52	4472.7
30	92.38	919.05	1172.41	3774.18
31	87.11	944.565	1149.34	3647.53
32	129.27	992.905	1077.17	3947.62
33	137.33	1058.93	1222.87	3917.62
34	216.38	1233.68	1257.85	4077.63
35	222.89	1178.29	1213.8	3517.25
36	119.04	1035.04	1152.71	3694.88
37	68.82	1055.19	1138.13	3537.08
38	181.04	1057.92	1146.55	3602.6
39	106.64	1068.97	1100.99	4032.46
40	106.64	878.464	1221.24	3646.33
41	172.05	975.212	1267.55	3927.55
42	193.13	1169.26	1288.81	3933.59
43	141.67	959.037	1156.48	3992.48
44	78.74	936.912	1107.12	3466.57
45	261.02	1155.18	1247.93	4867.41
46	156.55	995.511	1219.57	3738.37
47	52.39	1188.62	1125.81	3751.97
48	107.26	1075.78	1117.11	4347.19
49	194.37	1059.36	1145.84	4164.63
50	92.07	955.666	1099.38	3626.9
51	145.7	958.331	1091.49	4171.84
52	212.35	1170.17	1213.65	3725.11
53	136.4	938.469	1110.23	4032.05
54	216.38	1214.26	1194.59	3938.52
55	47.43	1077.73	1069.57	4017.47
56	167.71	1088.93	1263.23	3777.72
57	132.06	950.004	1087.06	4164.36
58	147.56	1056.92	1199.19	3813.51
59	197.78	1167.99	1165.47	4074.45
60	121.83	943.787	1112.92	4031.7
61	131.13	939.532	1185.55	4389.19
62	109.43	997.008	1132.17	3752.04
63	165.54	988.538	1111.23	3912.02
64	228.78	1258.12	1280.85	4346.28
65	231.57	1275.8	1376.1	3988.1
66	215.14	1176.95	1288.69	3648.22
67	212.35	1126.39	1217.29	4522.71
68	245.83	1174.54	1189.53	4112.79
69	136.4	1032.13	1252.17	4123.67
70	157.48	920.463	1186.4	4357.78
71	220.41	1165.54	1143.61	3820.82
72	130.82	1037.82	1180.52	3842.94
73	248.93	1313.24	1338.08	4317.69
74	140.12	1033.73	1170.37	3910.99
75	261.95	1239.78	1314.73	4656.88
76	239.32	1242.95	1165.33	3831.95
77	81.53	952.609	1118.91	3508.84
78	109.43	1075.75	1128.82	4494.85
79	100.44	937.411	1152.88	4087.34
80	171.74	1022.69	1272.35	4281.13
81	112.84	1035.25	1078.2	3771.92
82	260.4	1117	1206.19	4205.65
83	106.95	1011.45	1143.33	3748
84	228.78	1228.76	1250.09	4102.57
85	218.24	1254.69	1213.94	4232.2
86	255.44	1175.93	1310.55	4963.66
87	104.78	991.183	1152.53	3775.22
88	257.61	1184.64	1255.86	4056.1
89	64.79	857.639	1121.51	3582.66
90	159.34	1065.81	1254.5	4158.91
91	174.53	1074.63	1221.78	4014.13
92	270.32	1212.31	1345.6	5046.36
93	95.17	997.597	1072.27	3897
94	103.54	976.232	1072.93	4160.99
95	222.58	1257.99	1273.53	4102.19
96	135.16	930.336	1141.57	3944.14
97	104.16	977.206	1101.34	4010.41
98	46.5	946.971	1124.99	1481.84
99	243.04	1183.4	1256.24	4524.07
100	102.61	1097.22	1195.65	4247.84
101	35.96	976.74	1110.26	3616.1
102	74.4	898.051	1146.06	1589.99
103	275.9	1226.13	1263.02	4296.46
104	128.03	1021.4	1116.27	3991.92
105	115.63	1054.44	1167.36	3819.26
106	48.36	1199.28	1095.65	4504.9
107	107.26	896.978	1102.96	4133.77
108	213.59	451.999	1406.39	1619.18
109	80.6	971.275	1150.64	4054.1
110	127.1	934.721	1114.26	3814.78
111	156.55	1017.22	1159.81	4280.59
112	193.13	1005.54	1137.8	3879.42
113	99.2	990.495	1097.67	4127.22
114	144.77	1011.44	1169.39	4026.47
115	220.41	1038.11	1223.44	4345.64
116	102.61	1076.18	1184.11	4026.88
117	266.91	1294.49	1303.14	4544.65
118	39.99	942.154	1140.32	3592.37
119	178.56	1041.56	1219.9	3795.85
120	294.5	1422.53	1250.04	5909.68
121	130.2	985.777	1206	1789.97
122	191.27	1049.14	1180.84	3818.04
123	225.68	1124.6	1124.61	4266.36
124	121.52	950.21	1109.58	3463.4
125	178.56	1107.78	1145.81	4470.52
126	145.08	892.109	1177.7	4764.28
127	174.53	1111.95	1226.77	3520.97
128	184.76	1012.04	1195.01	3560.02
129	201.5	915.53	1054.19	3763.4
130	239.32	1288.23	1380.9	4124.68
131	262.57	1266.18	1377.64	4470.24
132	241.49	1220.67	1334.47	4047.62
133	175.77	1037.17	1193.36	4083.57
134	56.11	957.507	1130.87	3810.81
135	173.29	926.41	1091.72	3833.01
136	207.39	1151.73	1222.65	3520.12
137	156.24	1033.75	1148.96	3875.18
138	290.78	1253.58	1273.98	4744.48
139	138.26	922.468	1158.12	3990.54
140	184.76	1131.92	1185.32	4197.88
141	163.37	996.96	1211.81	4013.85
142	54.56	954.284	1108.39	3756.35
143	153.45	978.384	1141.62	3695.58
144	215.45	1148.38	1229.67	3689.26
145	180.42	1059.72	1120.48	3964.48
146	102.3	897.455	1102.08	3669.42
147	162.13	1018.27	1166.47	4095.19
148	100.13	881.901	1114.9	3440.67
149	207.39	1091.16	1125.54	4336.55
150	146.32	1080.29	1172.96	4088.12
151	217.62	1089.82	1309.76	4327.02
152	35.65	1035.26	1150.63	3557.4
153	208.94	1174.5	1202.11	3963.86
154	228.16	1193.37	1191.28	4075.71
155	37.51	1028.27	1077.2	3815.07
156	280.55	1324.73	1532.58	5339.31
157	221.03	1217.6	1259.92	3241.54
158	217.93	1221.19	1101.36	4744.42
159	209.87	1140.33	1169.71	3735.41
160	217.93	1187.45	1193.46	4112.09
161	35.03	1026.82	1193.36	3843.91
162	293.88	1341.76	1351.55	6224.6
163	122.45	958.244	1104.87	3431.59
164	85.25	941.784	1089.43	3535.39
165	130.2	1074.42	1210.35	4372.23
166	134.54	955.266	1164.38	3998.04
167	131.44	903.702	1055.91	3882.15
168	165.85	985.315	1625.72	1722.57
169	121.83	893.916	1068.86	3891.25
170	154.38	944.425	1161.79	4152.34
171	160.27	984.882	1147.6	4601.91
172	124	953.696	1062.43	3643.98
173	36.27	1175.95	1202.63	3725.8
174	13.02	974.117	1108.32	3853.91
175	153.14	981.05	1084.61	4336.68
176	168.02	1045.67	1179.47	4077.11
177	18.29	1036.58	1125.71	3888.73
178	127.41	1072.35	1122.47	4392.99
179	243.04	1177.47	1165.1	4274.65
180	160.89	1014.99	1073.69	4010.38
181	90.52	875.799	1102.04	3606.44
182	141.98	929.712	1200.14	3786.76
183	188.79	1092.26	1144.06	3594.12
184	270.01	1099.55	1222.48	3888.54
185	182.59	1122.92	1256.09	3962.64
186	285.2	1224.29	1309.52	5689.32
187	76.88	847.517	1236.96	3768.74
188	180.42	1032.85	1289.27	3953.46
189	115.32	961.654	1088.51	3586.13
190	176.7	494.744	1273.08	1800.79
191	209.25	1122.35	1159.94	4396.69
192	219.48	1196.16	1123.96	4411.3
193	70.99	905.486	1123.86	3602.66
194	195.92	1113.02	1271.12	4363.68
195	94.24	975.223	1147.89	3858.76
196	232.5	1258.8	1138.84	4560.56
197	121.52	907.928	1121.25	3659.48
198	277.45	1253.58	1212.23	5733.4
199	181.66	1058.84	1236	3867.54
200	179.8	1173.94	1198.23	4240.93
201	272.8	1193.3	1270.52	4414.3
202	83.7	1093.53	1137.03	3847.56
203	223.2	1190.38	1293.9	2603.98
204	197.78	1119.46	1184	4230.05
205	106.33	974.014	1131.38	3802.88
206	194.06	1034.27	1079.02	4118.19
207	126.17	1114.93	1106.9	3535.29
208	140.12	1093.62	1341.93	4034.81
209	160.58	962.328	1138.04	4201.18
210	244.28	1216.42	1242.83	4480.42
211	214.52	1156.65	1233.08	3784.32
212	38.75	1142.58	1106.97	3785.86
213	172.36	973.84	1092.14	4271.1
214	106.02	993.696	1103.11	3605.11
215	114.08	1003.8	1133.66	3856.3
216	146.63	987.39	1092.88	3866.86
217	225.99	1244.07	1230.63	3766.17
218	233.74	1157.64	1244.4	4579.71
219	249.24	1073.43	1285.01	3928.36
220	71.61	890.203	1107.27	3340.2
221	246.14	1262.65	1307.31	4241.49
222	255.13	1129.22	1193.68	4316.23
223	93.62	1003.33	1134.54	3552.42
224	218.86	1200.46	1171.28	4276.9
225	136.09	918.56	1059.63	3803.85
226	47.43	939.115	1122.65	3619.04
227	127.72	952.413	1148.69	3870.47
228	52.08	948.761	1131.07	3751.13
229	81.84	996.501	1110.12	3632.76
230	21.7	1084.51	1134.79	3901.2
231	74.09	846.998	1086.57	3123.4
232	40.61	1126.12	1091.4	3985.52
233	271.87	1209.45	1367.41	5456.66
234	216.38	1120.29	1126.37	3981.05
235	124.31	959.988	1081.4	4113.75
236	93.62	879.692	1167.15	3919.36
237	267.22	1259.47	1201.02	4839.58
238	42.78	877.271	1063.9	3536.35
239	223.51	1149.86	1117.37	4489.43
240	251.72	1094.15	1155.49	3992.25
241	105.71	904.365	1093.96	3783.73
242	13.33	1166.79	1125.66	3920.04
243	119.35	1003.55	1120.75	3671.77
244	73.47	1222.71	1132.83	4063.88
245	268.46	1317.73	1383.58	5073.5
246	206.46	1174.51	1212.85	4031.63
247	42.47	1079.22	1125.94	3452.5
248	48.05	876.288	1157.77	3405.64
249	238.08	1188.54	1183.64	3826.15
250	53.32	916.218	1146.53	3547.42
251	294.5	1316.32	1290.3	5462.93
252	101.68	992.442	1137.87	3600.51
253	252.03	1172.09	1212.78	4727.89
254	115.32	922.72	1163.56	3672.58
255	217	1052.24	1223.79	3948.66
256	233.43	1117.7	1095.37	4172.73
257	185.07	1051.09	1161.39	4578.59
258	19.53	1152.74	1144.12	3972.03
259	108.19	921.882	1126.94	4397.82
260	197.78	1053.17	1123.1	4211.43
261	226.61	1217.96	1171.92	4243.55
262	71.92	890.857	1205.17	3689.82
263	81.53	949.153	1123.35	3251.24
264	235.29	1147.24	1154.3	3983.15
265	20.15	1329.3	1156.23	4398.82
266	50.22	853.165	1016.9	3557.97
267	53.94	922.854	1088.98	3613.24
268	86.49	954.93	1156.42	3861.02
269	57.97	876.9	1035.82	3332.36
270	79.05	920.205	1091.83	3543.04
271	146.32	1030.3	1153.96	3966.7
272	246.14	1221.73	1246.14	4217.19
273	101.06	1023.27	1239.22	1973.51
274	55.8	964.598	1067.29	3671.25
275	28.52	1083.95	1093.5	3671.54
276	43.09	975.371	1083.07	3615.12
277	112.84	888.534	1080.19	3990.12
278	29.14	605.464	1108.55	1336.63
279	291.4	1182.89	1181.52	5419.3
280	294.5	1169.3	1085.24	5016.65
281	45.26	938.922	1064.05	3454.54
282	178.87	1113.49	1224.85	4174.04
283	287.37	1279.17	1189.84	4674.38
284	231.57	551.546	1358.32	1481.7
285	36.58	859.228	1047.52	3487.71
286	41.23	1422.7	1195.66	5273
287	261.33	1265.41	1395.34	4856.47
288	246.76	1111.58	1137.41	4027.07
289	84.63	1026.84	1085.97	3301.78
290	296.98	1293.85	1233.75	5988.47
291	14.26	1187.13	1162.18	3466.27
292	233.43	1132.13	1173.58	3905.68
293	203.05	1109.36	1305.14	4286.45
294	242.11	1051.15	1149.15	3309.48
295	243.04	1005.06	1184.85	3746.44
296	40.61	805.637	1042.54	3269.17
297	209.56	1058.99	1164.19	4235.74
298	42.16	872.509	1046.58	3550.89
299	232.19	1132.74	1172.02	4018.52
300	46.19	892.268	1061.46	3462.21
301	268.46	1165.29	1149.31	4885.5
302	87.73	1236.27	1095.19	4099.57
303	252.65	1284.39	1234.91	4549.41
304	19.84	952.856	1064.01	3723.66
305	36.27	937.901	1124.08	3515.92
306	19.84	1090.92	1110.13	2548.93
307	254.51	1147.96	1267.57	4355.67
308	34.72	963.391	1077.64	3497.6
309	96.1	989.467	1103.54	3369.87
310	265.67	1174.95	1246.63	4314.56
311	180.11	940.028	1140.15	4850.87
312	247.38	1195.95	1123.2	4243.54
313	287.06	1249.17	1292.01	5172.92
314	31.93	955.494	1166.26	1422.24
315	34.1	958.674	1169.92	3847.34
316	231.88	1224.61	1232.65	3950.06
317	47.74	983.471	1187.38	3550.12
318	29.45	976.061	1096.16	3668.59
319	80.91	926.949	1160.22	3560.33
320	253.89	1115.67	1184.85	3613.67
321	17.36	1064.19	1056.11	4012.19
322	262.26	1224.86	1351.02	4585.35
323	151.28	1239.62	1197.36	4755.66
324	297.6	1266.86	1202.23	5927.02
325	132.68	1112.65	1218.76	4714.66
326	158.41	1025.73	1290.97	4566.85
327	271.56	1266.43	1245.24	5037.8
328	32.55	1008.43	1178.35	3810.75
329	88.35	1015.23	1262.83	4276.33
330	248.31	1186.45	1224.35	4386.13
331	272.18	1144.66	1217.38	4457.77
332	75.33	1091.27	1162.8	4162.09
333	85.56	1065.79	1300.21	4440.32
334	132.68	1248.22	1285.78	4013.76
335	19.53	1234.8	1126.67	4190.2
336	279.31	1155.99	1218.89	4840.35
337	280.24	1165.9	1334.65	5733.85
338	114.39	1338.54	1149.12	4455.7
339	123.38	1092.39	1139.72	4519.84
340	65.41	1089.71	1120.67	3728.97
341	274.66	1270.91	1088.45	4977.06
342	265.05	1157.36	1224.4	4784.4
343	19.84	1124.17	964.494	3844.32
344	89.59	968.516	1288.33	3986.72
345	52.08	1009.48	1109.45	4111.96
346	85.87	1219.34	1120.63	4252.23
347	279	839.634	1215.16	3805.83
348	288.92	1169.49	1083.09	5923.24
349	286.44	1208.29	1360.43	4089.29
350	17.67	1072.01	1122.08	4396.78
351	298.84	1166.4	1218.71	5003.51
352	234.67	876.116	1337.62	1428.5
353	62.62	1233.37	1070.02	4228.17
354	14.57	921.753	1301.57	3729.33
355	290.16	1256.21	1298.04	5242.66
356	263.5	1275.89	1226.7	4968.15
357	294.81	1195.42	1240.18	5389.33
358	63.24	1253.5	1111.25	4393.03
359	55.18	1248.81	1102.43	4336.99
360	289.85	1207.05	1267.43	5544.63
361	14.57	1239.09	1248	5573.81
362	286.13	1288.36	1238.04	5560.32
363	52.39	1126.18	1119.6	4580.34
364	35.65	1075.12	1146.16	4043.88
365	291.09	1192.16	1246.81	4121.87
366	287.99	1280.59	1291.79	5276.26

## Sheet: 639_TTL100_Y
	y_coordinate	x_fwhm	y_fwhm	z_fwhm
0	310.812	1112.74	1149.78	4444.02
1	508.362	1291.93	1267.88	4248.48
2	597.918	1084.84	1268.71	4272.51
3	43.461	1345.09	1764.38	4637.52
4	492.558	960.997	1129.8	3641.81
5	345.932	1237.91	1169.04	3767.93
6	608.454	1011.4	1243.33	4148.94
7	664.207	992.584	1221.61	4430.53
8	299.398	1126.08	1211.78	4491.91
9	589.577	1000.28	1163.12	3632.91
10	388.954	1043.86	1125.49	4128.35
11	211.598	1458.39	1376.57	4943.46
12	476.315	1027.5	1211.6	3582.07
13	430.659	730.456	1132.75	2151.3
14	507.923	1063.65	1149.63	3854.02
15	676.06	1243.89	1487.53	3883.12
16	195.355	1403.1	1322.63	4776.68
17	589.138	1090.81	1231.42	4037.67
18	291.057	1118.59	1185.36	4451.14
19	742.788	882.041	1886.62	2740.94
20	378.857	1165.41	1109.98	4297.86
21	643.574	1184.75	1255.42	4033.33
22	575.09	954.693	1130.55	3641.34
23	753.763	1003.77	1348.89	3687.69
24	697.571	1040.21	1315.29	3903.65
25	437.683	951.664	1075.61	3865.6
26	294.569	1094.64	1125.52	4472.7
27	616.356	919.05	1172.41	3774.18
28	465.779	944.565	1149.34	3647.53
29	486.412	992.905	1077.17	3947.62
30	335.396	1058.93	1222.87	3917.62
31	242.328	1233.68	1257.85	4077.63
32	446.463	1178.29	1213.8	3517.25
33	464.462	1035.04	1152.71	3694.88
34	99.653	1259.88	1419.04	4753.09
35	757.714	1038.34	1647.38	3552.9
36	173.844	1270.21	1358.54	5040.29
37	452.17	1057.92	1146.55	3602.6
38	369.638	1068.97	1100.99	4032.46
39	627.77	878.464	1221.24	3646.33
40	647.964	975.212	1267.55	3927.55
41	629.087	1169.26	1288.81	3933.59
42	512.313	959.037	1156.48	3992.48
43	819.613	975.451	1387.94	4004.3
44	634.355	995.511	1219.57	3738.37
45	342.42	1075.78	1117.11	4347.19
46	486.412	1059.36	1145.84	4164.63
47	170.332	1258.95	1284.66	5657.05
48	862.196	1415.22	1774.64	4669.62
49	563.237	955.666	1099.38	3626.9
50	353.834	958.331	1091.49	4171.84
51	488.168	1170.17	1213.65	3725.11
52	484.217	938.469	1110.23	4032.05
53	521.532	1214.26	1194.59	3938.52
54	222.573	1248.16	1375.96	4290.21
55	600.552	1088.93	1263.23	3777.72
56	389.393	950.004	1087.06	4164.36
57	598.796	1056.92	1199.19	3813.51
58	567.627	1167.99	1165.47	4074.45
59	554.896	943.787	1112.92	4031.7
60	620.307	939.532	1185.55	4389.19
61	522.849	997.008	1132.17	3752.04
62	379.296	988.538	1111.23	3912.02
63	506.167	1258.12	1280.85	4346.28
64	602.308	1275.8	1376.1	3988.1
65	556.652	1176.95	1288.69	3648.22
66	263.4	1126.39	1217.29	4522.71
67	284.033	1032.13	1252.17	4123.67
68	662.012	920.463	1186.4	4357.78
69	311.251	1165.54	1143.61	3820.82
70	143.114	1225.26	1354.41	5696.37
71	307.739	1037.82	1180.52	3842.94
72	528.556	1033.73	1170.37	3910.99
73	146.187	1688.73	1717.12	6216.02
74	502.655	952.609	1118.91	3508.84
75	694.059	1102.21	1258.4	4115.72
76	320.909	1075.75	1128.82	4494.85
77	616.795	937.411	1152.88	4087.34
78	805.126	854.439	1667.66	3074.52
79	647.964	1022.69	1272.35	4281.13
80	353.834	1035.25	1078.2	3771.92
81	787.127	1015.21	1344.72	3944.44
82	647.964	1011.45	1143.33	3748
83	528.117	1228.76	1250.09	4102.57
84	591.333	1254.69	1213.94	4232.2
85	610.21	991.183	1152.53	3775.22
86	666.841	1065.81	1254.5	4158.91
87	334.957	1074.63	1221.78	4014.13
88	645.769	997.597	1072.27	3897
89	708.985	986.604	1286.33	3977.06
90	466.218	976.232	1072.93	4160.99
91	154.967	1293.8	1373.14	4390.21
92	139.163	1913.3	1534.71	6587.07
93	557.091	1257.99	1273.53	4102.19
94	370.077	930.336	1141.57	3944.14
95	459.633	977.206	1101.34	4010.41
96	860.44	1605.8	1573.46	4252.42
97	286.667	1097.22	1195.65	4247.84
98	705.473	1099.38	1311.51	4131.68
99	334.518	1021.4	1116.27	3991.92
100	666.841	1054.44	1167.36	3819.26
101	738.837	1139.31	1344.86	3917.55
102	767.811	904.055	1203.48	3856.82
103	431.537	896.978	1102.96	4133.77
104	356.907	451.999	1406.39	1619.18
105	375.345	971.275	1150.64	4054.1
106	835.856	955.304	1627.65	3751.63
107	460.072	934.721	1114.26	3814.78
108	622.063	1017.22	1159.81	4280.59
109	678.694	1235.73	1308.54	4045.63
110	514.069	1005.54	1137.8	3879.42
111	391.149	990.495	1097.67	4127.22
112	511.874	1011.44	1169.39	4026.47
113	237.938	1038.11	1223.44	4345.64
114	281.838	1076.18	1184.11	4026.88
115	170.332	1560.93	1333.86	5410.25
116	556.213	1041.56	1219.9	3795.85
117	703.717	949.856	1333.73	4685.43
118	707.229	1010.8	1517.54	3692.84
119	354.273	985.777	1206	1789.97
120	488.607	1049.14	1180.84	3818.04
121	379.296	1124.6	1124.61	4266.36
122	503.094	950.21	1109.58	3463.4
123	397.734	1107.78	1145.81	4470.52
124	245.84	892.109	1177.7	4764.28
125	553.14	1111.95	1226.77	3520.97
126	856.489	1603.89	1561.76	4591.63
127	679.133	1001.43	1206.94	2261.24
128	499.582	1012.04	1195.01	3560.02
129	358.663	915.53	1054.19	3763.4
130	122.92	1293.8	1403.29	4945.02
131	565.871	1037.17	1193.36	4083.57
132	428.903	926.41	1091.72	3833.01
133	500.899	1151.73	1222.65	3520.12
134	502.216	1033.75	1148.96	3875.18
135	529.434	922.468	1158.12	3990.54
136	320.031	1131.92	1185.32	4197.88
137	642.696	996.96	1211.81	4013.85
138	456.999	978.384	1141.62	3695.58
139	488.607	1148.38	1229.67	3689.26
140	365.248	1059.72	1120.48	3964.48
141	185.258	1046.71	1276.94	3946.3
142	489.046	897.455	1102.08	3669.42
143	605.381	1018.27	1166.47	4095.19
144	581.236	881.901	1114.9	3440.67
145	377.54	1091.16	1125.54	4336.55
146	557.53	1080.29	1172.96	4088.12
147	233.548	1089.82	1309.76	4327.02
148	185.697	1124.45	1366.67	4364.99
149	631.721	1174.5	1202.11	3963.86
150	507.484	1193.37	1191.28	4075.71
151	521.532	1217.6	1259.92	3241.54
152	197.989	1220.42	1335.63	4180.62
153	505.289	1221.19	1101.36	4744.42
154	440.317	1140.33	1169.71	3735.41
155	510.996	1187.45	1193.46	4112.09
156	46.534	1512.85	1633.38	7264.45
157	367.004	958.244	1104.87	3431.59
158	559.286	941.784	1089.43	3535.39
159	278.326	1074.42	1210.35	4372.23
160	606.259	955.266	1164.38	3998.04
161	460.95	903.702	1055.91	3882.15
162	300.715	985.315	1625.72	1722.57
163	537.775	893.916	1068.86	3891.25
164	784.932	929.349	1408.66	4107.99
165	197.55	1240.41	1338.61	4760.6
166	627.77	944.425	1161.79	4152.34
167	486.851	984.882	1147.6	4601.91
168	423.196	953.696	1062.43	3643.98
169	397.734	981.05	1084.61	4336.68
170	546.994	1045.67	1179.47	4077.11
171	647.964	1072.35	1122.47	4392.99
172	359.541	1014.99	1073.69	4010.38
173	534.263	875.799	1102.04	3606.44
174	538.214	929.712	1200.14	3786.76
175	412.221	1092.26	1144.06	3594.12
176	666.402	1122.92	1256.09	3962.64
177	165.503	1232.27	1308.23	5507.32
178	665.524	1032.85	1289.27	3953.46
179	387.637	961.654	1088.51	3586.13
180	525.922	494.744	1273.08	1800.79
181	571.578	1122.35	1159.94	4396.69
182	799.419	902.552	1648.09	3144.93
183	506.606	1196.16	1123.96	4411.3
184	629.965	1113.02	1271.12	4363.68
185	626.892	975.223	1147.89	3858.76
186	391.588	1258.8	1138.84	4560.56
187	466.657	907.928	1121.25	3659.48
188	647.086	1058.84	1236	3867.54
189	625.136	1173.94	1198.23	4240.93
190	278.326	1093.53	1137.03	3847.56
191	620.307	1190.38	1293.9	2603.98
192	219.061	1057.7	1290.97	5217.57
193	589.138	1119.46	1184	4230.05
194	649.281	974.014	1131.38	3802.88
195	308.178	1034.27	1079.02	4118.19
196	381.052	1114.93	1106.9	3535.29
197	669.475	1093.62	1341.93	4034.81
198	579.919	962.328	1138.04	4201.18
199	546.994	1156.65	1233.08	3784.32
200	706.79	1115.45	1414.27	3885.46
201	376.662	973.84	1092.14	4271.1
202	504.411	993.696	1103.11	3605.11
203	702.4	998.301	1389.33	4388.75
204	709.424	961.364	1295.79	4219.28
205	457.438	1003.8	1133.66	3856.3
206	448.658	987.39	1092.88	3866.86
207	433.732	1244.07	1230.63	3766.17
208	487.729	1157.64	1244.4	4579.71
209	465.34	1003.33	1134.54	3552.42
210	529.873	1200.46	1171.28	4276.9
211	417.05	918.56	1059.63	3803.85
212	322.226	952.413	1148.69	3870.47
213	834.978	1058.58	1439.84	3991.24
214	378.418	996.501	1110.12	3632.76
215	724.35	1256.49	1412.03	4314
216	316.08	1120.29	1126.37	3981.05
217	154.089	1269.42	1301.15	4562.2
218	437.683	959.988	1081.4	4113.75
219	641.818	879.692	1167.15	3919.36
220	553.14	1149.86	1117.37	4489.43
221	370.077	904.365	1093.96	3783.73
222	367.882	1003.55	1120.75	3671.77
223	595.284	1174.51	1212.85	4031.63
224	685.279	915.164	1241.12	4217.94
225	811.711	1277.76	1415.74	4004.87
226	442.512	992.442	1137.87	3600.51
227	867.903	1099.11	1456.15	4215.73
228	766.055	1030.57	1344.31	3693.71
229	660.256	922.72	1163.56	3672.58
230	233.109	1052.24	1223.79	3948.66
231	323.543	1117.7	1095.37	4172.73
232	263.839	1051.09	1161.39	4578.59
233	820.93	993.303	1390.11	4077.82
234	393.783	921.882	1126.94	4397.82
235	344.176	1053.17	1123.1	4211.43
236	648.403	1217.96	1171.92	4243.55
237	405.636	949.153	1123.35	3251.24
238	264.278	1147.24	1154.3	3983.15
239	799.858	971.212	1582.79	3700.89
240	308.617	954.93	1156.42	3861.02
241	706.79	895.753	1243.63	3922.7
242	676.938	967.436	1227.75	4078.49
243	761.226	939.173	1340.88	4031.41
244	279.643	1030.3	1153.96	3966.7
245	867.464	1648.33	1481.21	5287.37
246	334.518	1023.27	1239.22	1973.51
247	128.627	1164.27	1434.54	4674.98
248	427.147	888.534	1080.19	3990.12
249	721.716	953.193	1270.54	4077.07
250	279.204	1113.49	1224.85	4174.04
251	215.11	1446.16	1190.27	4903.84
252	341.542	551.546	1358.32	1481.7
253	148.821	1701.83	1514.18	6688.82
254	341.103	1026.84	1085.97	3301.78
255	700.644	847.481	1264.96	3764.21
256	752.885	942.429	1331.63	4173.5
257	739.715	891.071	1294.34	4297.36
258	298.52	1132.13	1173.58	3905.68
259	146.626	1223.88	1194.11	5252.55
260	236.621	1109.36	1305.14	4286.45
261	220.378	1123.79	1281.35	4076.52
262	853.855	1031.35	1460.82	3810.64
263	140.041	1121.83	1347.44	4427.14
264	734.886	928.946	1201.46	4273.84
265	283.594	1058.99	1164.19	4235.74
266	307.3	1132.74	1172.02	4018.52
267	688.352	823.935	1350.07	3790.34
268	211.598	1470.19	1239.47	4952.26
269	330.128	1236.27	1095.19	4099.57
270	792.834	1012.77	1281.06	4054.12
271	777.469	986.822	1367.58	3950.05
272	777.03	944.171	1372.2	3796.65
273	49.607	1241.2	1392.19	4985.47
274	320.909	989.467	1103.54	3369.87
275	218.622	1092.56	1257.77	4995.91
276	287.545	940.028	1140.15	4850.87
277	195.794	1160.43	1342.09	2995.31
278	187.453	1327.67	1396.45	5590.38
279	671.231	1224.61	1232.65	3950.06
280	741.032	992.213	1371.7	4219.39
281	310.373	926.949	1160.22	3560.33
282	830.588	949.286	1376.72	3866.48
283	874.049	1329.35	1804.66	3820.91
284	768.689	1212.94	1539.26	3478.2
285	177.356	1209.47	1341.66	4129.81
286	240.572	1239.62	1197.36	4755.66
287	176.478	1106.24	1331.62	3850.21
288	228.719	1112.65	1218.76	4714.66
289	801.175	1097.02	1339.03	3942.81
290	829.271	1379.78	1303.53	5020.88
291	274.814	1025.73	1290.97	4566.85
292	179.99	1068.51	1249.95	4908.74
293	760.348	862.388	1504.95	3922.49
294	834.978	876.99	1368.99	4030.11
295	194.038	1162.76	1247.29	5344.72
296	241.011	1015.23	1262.83	4276.33
297	872.732	1282.05	1743.44	4334.9
298	785.371	1335.47	1368.29	4040.89
299	184.38	1082.18	1278.81	4065.51
300	64.972	1202.89	1849.03	6880.66
301	243.206	1065.79	1300.21	4440.32
302	726.545	1150.69	1305.18	4170.01
303	793.712	1079.36	1430.79	3959.33
304	212.037	1075.94	1314.99	4939.66
305	68.923	1306.68	1398.02	5366.69
306	231.792	1248.22	1285.78	4013.76
307	726.106	973.892	1450.31	4511.57
308	194.477	1212.87	1222.18	5171.81
309	66.289	1151.99	1331.89	4917.51
310	241.011	1338.54	1149.12	4455.7
311	273.058	1092.39	1139.72	4519.84
312	142.675	1119.55	1396.92	4316.34
313	819.174	990.132	1352.57	4174.9
314	860.001	896.379	1518.77	3380.75
315	798.102	874.035	1628.54	3113.72
316	214.232	1119.09	1361.54	4577.87
317	774.396	1033.39	1524.1	4246.5
318	68.923	1075.61	1371.35	5036.53
319	242.767	968.516	1288.33	3986.72
320	224.329	1326.81	1190.58	4792.14
321	246.279	1219.34	1120.63	4252.23
322	86.483	975.721	1539.26	1880.47
323	854.294	1378.1	1274.47	5036.06
324	433.293	876.116	1337.62	1428.5
325	143.114	1356.76	1335.54	4770.87
326	846.831	1084.56	1426.76	3880.58
327	855.172	1188.06	1422.96	4240.25
328	104.921	1179.33	1329.71	4374.58
329	836.734	1138.15	1460.16	4130.12
330	37.754	1074.6	1325.66	4764.2
331	835.856	986.476	1462.39	4084.86
332	759.47	735.173	1167.89	1536.08
333	875.366	1220.83	1508.93	3671.15
334	76.386	1095.01	1251.31	4195.14

## Sheet: 639_TTL100_Z
	z_coordinate	x_fwhm	y_fwhm	z_fwhm
0	308.617	1112.74	1149.78	4444.02
1	490.363	1291.93	1267.88	4248.48
2	327.933	1084.84	1268.71	4272.51
3	359.541	960.997	1129.8	3641.81
4	324.86	1237.91	1169.04	3767.93
5	201.062	1011.4	1243.33	4148.94
6	177.356	992.584	1221.61	4430.53
7	379.296	1126.08	1211.78	4491.91
8	374.028	1000.28	1163.12	3632.91
9	155.845	1043.86	1125.49	4128.35
10	440.756	1027.5	1211.6	3582.07
11	104.043	730.456	1132.75	2151.3
12	308.617	1063.65	1149.63	3854.02
13	279.204	1090.81	1231.42	4037.67
14	387.198	1118.59	1185.36	4451.14
15	438.122	1165.41	1109.98	4297.86
16	287.984	1184.75	1255.42	4033.33
17	138.724	954.693	1130.55	3641.34
18	302.91	951.664	1075.61	3865.6
19	417.489	1094.64	1125.52	4472.7
20	208.086	919.05	1172.41	3774.18
21	281.399	944.565	1149.34	3647.53
22	395.539	992.905	1077.17	3947.62
23	224.329	1058.93	1222.87	3917.62
24	370.516	1233.68	1257.85	4077.63
25	431.098	1178.29	1213.8	3517.25
26	297.203	1035.04	1152.71	3694.88
27	448.219	1057.92	1146.55	3602.6
28	316.08	1068.97	1100.99	4032.46
29	220.378	878.464	1221.24	3646.33
30	460.072	975.212	1267.55	3927.55
31	407.392	1169.26	1288.81	3933.59
32	197.111	959.037	1156.48	3992.48
33	327.494	995.511	1219.57	3738.37
34	264.278	1075.78	1117.11	4347.19
35	247.596	1059.36	1145.84	4164.63
36	309.495	955.666	1099.38	3626.9
37	212.037	958.331	1091.49	4171.84
38	274.375	1170.17	1213.65	3725.11
39	282.277	938.469	1110.23	4032.05
40	479.827	1214.26	1194.59	3938.52
41	188.77	1088.93	1263.23	3777.72
42	355.151	950.004	1087.06	4164.36
43	367.443	1056.92	1199.19	3813.51
44	260.766	1167.99	1165.47	4074.45
45	377.979	943.787	1112.92	4031.7
46	286.667	939.532	1185.55	4389.19
47	144.87	997.008	1132.17	3752.04
48	198.867	988.538	1111.23	3912.02
49	267.351	1258.12	1280.85	4346.28
50	349.005	1275.8	1376.1	3988.1
51	259.449	1176.95	1288.69	3648.22
52	410.465	1126.39	1217.29	4522.71
53	156.284	1032.13	1252.17	4123.67
54	325.738	920.463	1186.4	4357.78
55	325.738	1165.54	1143.61	3820.82
56	344.176	1037.82	1180.52	3842.94
57	376.662	1033.73	1170.37	3910.99
58	372.711	952.609	1118.91	3508.84
59	391.588	1075.75	1128.82	4494.85
60	162.869	937.411	1152.88	4087.34
61	237.06	1022.69	1272.35	4281.13
62	120.286	1035.25	1078.2	3771.92
63	166.381	1011.45	1143.33	3748
64	324.421	1228.76	1250.09	4102.57
65	255.937	1254.69	1213.94	4232.2
66	109.311	991.183	1152.53	3775.22
67	300.276	1065.81	1254.5	4158.91
68	205.891	1074.63	1221.78	4014.13
69	253.742	997.597	1072.27	3897
70	186.136	976.232	1072.93	4160.99
71	322.665	1257.99	1273.53	4102.19
72	280.521	930.336	1141.57	3944.14
73	290.618	977.206	1101.34	4010.41
74	302.471	1097.22	1195.65	4247.84
75	408.709	1021.4	1116.27	3991.92
76	309.495	1054.44	1167.36	3819.26
77	153.211	896.978	1102.96	4133.77
78	214.232	451.999	1406.39	1619.18
79	93.946	971.275	1150.64	4054.1
80	386.32	934.721	1114.26	3814.78
81	403.88	1017.22	1159.81	4280.59
82	328.372	1005.54	1137.8	3879.42
83	215.549	990.495	1097.67	4127.22
84	273.058	1011.44	1169.39	4026.47
85	493.436	1038.11	1223.44	4345.64
86	172.527	1076.18	1184.11	4026.88
87	375.345	1041.56	1219.9	3795.85
88	424.952	985.777	1206	1789.97
89	344.615	1049.14	1180.84	3818.04
90	261.644	1124.6	1124.61	4266.36
91	326.177	950.21	1109.58	3463.4
92	312.568	1107.78	1145.81	4470.52
93	360.419	892.109	1177.7	4764.28
94	466.657	1111.95	1226.77	3520.97
95	429.342	1012.04	1195.01	3560.02
96	258.571	915.53	1054.19	3763.4
97	343.298	1037.17	1193.36	4083.57
98	287.106	926.41	1091.72	3833.01
99	211.598	1151.73	1222.65	3520.12
100	248.035	1033.75	1148.96	3875.18
101	320.909	922.468	1158.12	3990.54
102	461.828	1131.92	1185.32	4197.88
103	187.453	996.96	1211.81	4013.85
104	412.221	978.384	1141.62	3695.58
105	238.816	1148.38	1229.67	3689.26
106	419.684	1059.72	1120.48	3964.48
107	305.105	897.455	1102.08	3669.42
108	227.402	1018.27	1166.47	4095.19
109	257.254	881.901	1114.9	3440.67
110	296.764	1091.16	1125.54	4336.55
111	283.594	1080.29	1172.96	4088.12
112	313.007	1089.82	1309.76	4327.02
113	260.766	1174.5	1202.11	3963.86
114	512.752	1193.37	1191.28	4075.71
115	422.757	1217.6	1259.92	3241.54
116	350.761	1221.19	1101.36	4744.42
117	328.811	1140.33	1169.71	3735.41
118	303.349	1187.45	1193.46	4112.09
119	317.836	958.244	1104.87	3431.59
120	268.229	941.784	1089.43	3535.39
121	285.789	1074.42	1210.35	4372.23
122	147.504	955.266	1164.38	3998.04
123	208.964	903.702	1055.91	3882.15
124	460.511	985.315	1625.72	1722.57
125	171.21	893.916	1068.86	3891.25
126	288.862	944.425	1161.79	4152.34
127	418.367	984.882	1147.6	4601.91
128	147.504	953.696	1062.43	3643.98
129	203.257	981.05	1084.61	4336.68
130	255.498	1045.67	1179.47	4077.11
131	317.397	1072.35	1122.47	4392.99
132	223.451	1014.99	1073.69	4010.38
133	297.203	875.799	1102.04	3606.44
134	424.074	929.712	1200.14	3786.76
135	372.272	1092.26	1144.06	3594.12
136	281.399	1122.92	1256.09	3962.64
137	403.88	1032.85	1289.27	3953.46
138	358.224	961.654	1088.51	3586.13
139	177.356	494.744	1273.08	1800.79
140	235.743	1122.35	1159.94	4396.69
141	243.206	1196.16	1123.96	4411.3
142	285.35	1113.02	1271.12	4363.68
143	242.328	975.223	1147.89	3858.76
144	459.194	1258.8	1138.84	4560.56
145	176.039	907.928	1121.25	3659.48
146	264.717	1058.84	1236	3867.54
147	426.269	1173.94	1198.23	4240.93
148	287.984	1093.53	1137.03	3847.56
149	224.768	1190.38	1293.9	2603.98
150	426.708	1119.46	1184	4230.05
151	350.322	974.014	1131.38	3802.88
152	430.22	1034.27	1079.02	4118.19
153	259.01	1114.93	1106.9	3535.29
154	431.976	1093.62	1341.93	4034.81
155	205.452	962.328	1138.04	4201.18
156	482.461	1156.65	1233.08	3784.32
157	242.767	973.84	1092.14	4271.1
158	224.329	993.696	1103.11	3605.11
159	327.933	1003.8	1133.66	3856.3
160	243.206	987.39	1092.88	3866.86
161	301.593	1244.07	1230.63	3766.17
162	349.005	1157.64	1244.4	4579.71
163	325.299	1003.33	1134.54	3552.42
164	304.666	1200.46	1171.28	4276.9
165	377.979	918.56	1059.63	3803.85
166	382.808	952.413	1148.69	3870.47
167	254.62	996.501	1110.12	3632.76
168	256.815	1120.29	1126.37	3981.05
169	252.425	959.988	1081.4	4113.75
170	139.602	879.692	1167.15	3919.36
171	359.541	1149.86	1117.37	4489.43
172	339.347	904.365	1093.96	3783.73
173	339.786	1003.55	1120.75	3671.77
174	299.398	1174.51	1212.85	4031.63
175	247.157	992.442	1137.87	3600.51
176	214.671	922.72	1163.56	3672.58
177	432.415	1052.24	1223.79	3948.66
178	304.666	1117.7	1095.37	4172.73
179	262.961	1051.09	1161.39	4578.59
180	250.669	921.882	1126.94	4397.82
181	467.974	1053.17	1123.1	4211.43
182	479.827	1217.96	1171.92	4243.55
183	225.207	949.153	1123.35	3251.24
184	301.154	1147.24	1154.3	3983.15
185	180.429	954.93	1156.42	3861.02
186	323.104	1030.3	1153.96	3966.7
187	102.287	1023.27	1239.22	1973.51
188	325.738	888.534	1080.19	3990.12
189	239.255	1113.49	1224.85	4174.04
190	232.231	551.546	1358.32	1481.7
191	219.5	1026.84	1085.97	3301.78
192	398.173	1132.13	1173.58	3905.68
193	345.932	1109.36	1305.14	4286.45
194	361.297	1058.99	1164.19	4235.74
195	416.172	1132.74	1172.02	4018.52
196	144.431	1236.27	1095.19	4099.57
197	243.645	989.467	1103.54	3369.87
198	303.349	940.028	1140.15	4850.87
199	377.101	1224.61	1232.65	3950.06
200	203.696	926.949	1160.22	3560.33
201	172.088	1239.62	1197.36	4755.66
202	222.573	1112.65	1218.76	4714.66
203	245.401	1025.73	1290.97	4566.85
204	130.383	1015.23	1262.83	4276.33
205	341.542	1065.79	1300.21	4440.32
206	298.959	1248.22	1285.78	4013.76
207	328.811	1338.54	1149.12	4455.7
208	354.712	1092.39	1139.72	4519.84
209	369.199	968.516	1288.33	3986.72
210	255.498	1219.34	1120.63	4252.23
211	529.434	876.116	1337.62	1428.5

## Sheet: 639_TTL200
	x_coordinate	y_coordinate	z_coordinate	x_fwhm	y_fwhm	z_fwhm
0	117.8	305.943	186.588	698.851	606.744	3115.37
1	175.77	169.287	225.351	776.969	634.78	3034.17
2	166.16	55.407	251.193	847.029	758.425	3607.97
3	155.93	332.223	449.169	754.823	646.349	2413.64
4	124.93	188.997	176.295	713.691	665.645	3156.96
5	115.32	114.537	404.493	715.512	662.75	2417.77
6	295.43	143.007	365.511	1102.05	863.463	3525.92
7	138.88	230.826	246.156	719.309	615.375	3250.42
8	163.06	304.41	197.319	741.174	613.904	2963.48
9	288.61	352.809	501.291	870.063	729.979	4223.31
10	149.73	265.866	337.041	680.925	655.863	3018.33
11	17.36	206.736	202.356	704.235	622.78	3302.83
12	86.18	416.757	175.857	640.362	622.633	2964.84
13	157.17	234.549	442.818	708.157	614.313	3275.56
14	167.09	183.96	348.429	700.629	623.119	2884.21
15	97.96	395.076	186.588	662.813	623.057	3114.41
16	178.56	384.564	364.854	867.172	636.596	3623.82
17	270.32	322.806	294.117	840.321	694.784	4717.91
18	170.19	367.263	300.687	774.857	625.251	3198.18
19	207.7	315.798	327.405	951.725	661.919	3369.44
20	213.28	29.565	418.728	800.171	703.512	3092.75
21	235.6	154.395	500.196	798.124	735.908	2963.8
22	159.96	159.651	316.455	724.572	608.204	2984.85
23	193.44	347.772	309.447	866.949	660.031	3387.83
24	224.44	304.848	430.773	797.416	687.446	3636.56
25	56.73	244.842	264.114	709.58	601.601	3202.4
26	69.75	358.941	265.866	714.787	591.825	2944.57
27	14.88	124.392	37.23	806.094	707.39	4093.38
28	77.5	383.031	177.609	628.763	631.364	2882.09
29	166.78	102.711	186.369	756.731	647.289	3064.76
30	106.95	380.841	362.226	722.31	639.234	3117.97
31	125.24	149.139	246.375	651.185	694.872	3418.44
32	107.88	109.062	312.075	759.367	612.969	3132.38
33	191.27	436.467	450.921	894.873	763.932	3291.51
34	226.3	416.976	333.975	876.548	734.847	3987.51
35	168.95	68.766	194.91	861.218	699.009	3641.67
36	177.94	155.709	447.198	716.639	606.575	3022.96
37	85.87	408.873	87.6	665.319	614.699	2350.24
38	52.7	221.19	68.766	633.669	632.421	2627.33
39	108.5	22.338	208.269	813.063	746.069	4006.53
40	167.71	167.535	389.601	722.7	599.708	3006.71
41	87.42	287.109	159.651	636.621	587.635	3132.05
42	149.42	345.582	215.715	693.721	619.272	3393.46
43	48.36	159.432	144.54	667.305	618.915	2958.24
44	50.84	318.426	248.784	647.298	605.06	2949.64
45	116.87	335.946	365.949	650.543	608.602	3080.78
46	124.31	371.862	296.088	653.683	626.305	3223.14
47	171.12	239.805	433.839	713.422	592.847	3056
48	248	307.257	279.882	755.806	724.304	4172.88
49	168.95	289.956	205.86	712.941	593.744	2809.64
50	55.49	349.743	171.477	646.543	597.081	2987.4
51	153.45	95.046	354.123	731.773	627.433	3197.86
52	51.15	181.989	307.257	659.59	594.703	2952.46
53	177.32	157.899	379.527	739.439	600.935	2807.81
54	190.96	239.805	217.248	824.808	581.905	3219.09
55	59.83	371.862	341.202	629.189	614.82	2898.65
56	173.29	180.456	319.083	711.264	617.668	3204.79
57	127.72	439.314	208.488	633.578	635.514	2838.87
58	150.04	321.93	202.575	686.429	601.321	3118.58
59	295.12	147.825	525.162	896.276	756.234	3722.08
60	62.93	116.508	351.933	678.991	610.209	3094.16
61	187.55	147.606	190.749	804.7	600.91	2922.74
62	143.84	206.079	179.799	686.803	590.362	3141.5
63	245.83	90.447	463.185	885.898	712.829	3253.71
64	138.26	168.192	358.284	689.514	619.195	3164.02
65	24.49	24.09	98.55	1156.35	825.297	4867.44
66	164.92	383.907	184.617	768.864	619.655	2818.61
67	87.42	213.744	269.151	691.248	585.271	3132.98
68	182.28	109.719	377.337	788.293	661.086	3339.73
69	191.58	298.278	342.297	835.721	602.415	3268.58
70	217.31	321.273	415.443	810.06	634.449	3438.54
71	70.99	261.924	275.502	657.03	585.698	3136.72
72	199.64	321.492	284.043	855.483	682.17	3624.95
73	44.95	240.243	170.601	635.369	573.888	2918.94
74	235.29	151.329	242.871	853.368	672.883	3342.68
75	201.81	266.085	390.696	831.333	627.251	3336.48
76	213.59	246.156	506.547	808.616	639.8	2711.82
77	142.29	120.45	392.448	663.683	603.992	3636.82
78	111.29	74.241	172.572	732.498	644.288	3292.28
79	56.11	405.588	321.93	658.608	624.03	3140.6
80	123.07	232.797	234.111	686.316	584.333	3064.22
81	17.98	196.005	232.578	704.148	608.623	3376.85
82	191.89	130.962	481.362	793.365	620.979	3065.31
83	190.03	68.109	453.549	844.91	652.547	3107.03
84	75.33	412.377	335.508	666.761	624.529	3134.84
85	85.25	436.686	308.571	670.755	656.35	2889.44
86	51.15	245.28	62.853	611.812	599.022	3072.54
87	99.2	352.371	208.269	639.173	591.053	2924.21
88	179.18	405.369	186.588	860.222	664.492	3282.1
89	25.11	375.804	226.884	664.532	611.594	2981.61
90	85.87	117.603	363.759	693.956	597.069	2993.12
91	195.3	12.702	450.921	818.312	722.882	3255.26
92	187.24	79.278	400.77	799.752	677.836	3286.11
93	139.5	114.975	351.276	707.274	598.901	3176.93
94	276.83	273.093	343.173	891.292	748.097	4176.2
95	212.66	81.249	461.433	776.619	659.497	3057.65
96	253.58	53.217	350.4	858.037	703.063	3007.25
97	272.49	231.921	538.083	852.497	736.291	4287.84
98	175.15	184.398	385.659	726.769	581.6	2956.79
99	208.63	206.298	268.275	846.353	592.231	3297.63
100	42.16	204.327	162.279	652.829	604.61	2956.56
101	220.1	302.439	247.47	800.331	650.685	3307.55
102	132.68	67.233	136.656	703.039	673.182	3421.2
103	142.6	28.47	247.689	749.789	745.498	3966.77
104	123.38	266.961	380.184	639.511	598.013	2949.32
105	111.29	83.001	390.258	699.448	619.238	3172.71
106	154.38	268.056	296.526	752.023	581.493	3213.79
107	32.24	396.828	137.751	668.465	637.023	3009.95
108	168.33	173.01	176.076	751.251	590.376	3152.9
109	131.44	268.056	278.787	660.012	583.116	3316.5
110	215.14	352.371	305.724	720.219	671.077	3394.2
111	194.06	38.544	327.405	881.931	670.327	3186.37
112	132.37	63.072	209.802	703.489	655.124	3712.25
113	110.05	421.575	192.501	651.904	602.366	2850.37
114	149.11	178.266	235.863	667.101	591.059	3120.71
115	118.11	267.18	196.881	654.69	583.423	3157.16
116	168.33	332.88	294.993	724.031	601.623	3339
117	173.6	160.089	177.171	725.694	596.355	2754.25
118	172.67	313.17	410.625	739.438	591.672	2764.05
119	84.94	77.088	350.181	757.093	586.423	3112.27
120	190.03	66.576	254.697	793.881	662.478	3149.08
121	119.35	418.947	210.24	661.632	638.504	2945.89
122	146.01	271.998	206.517	684.838	589.098	3340.04
123	85.87	367.92	213.525	602.154	596.096	2975.59
124	114.39	287.547	171.915	660.328	590.781	3200.92
125	181.66	328.938	427.269	814.281	600.862	2924.99
126	96.41	308.79	191.406	655.071	583.938	3152.52
127	73.78	322.149	334.632	655.316	588.654	2761.75
128	172.36	270.465	358.941	773.35	589.902	3323.55
129	177.63	169.068	282.072	734.459	584.735	2842.59
130	163.68	264.552	443.913	717.505	605.108	3070.48
131	116.87	288.204	306.162	643.15	582.034	3048.01
132	89.59	388.068	352.59	624.842	617.839	2853.5
133	85.56	90.228	162.498	699.676	648.732	3602.89
134	173.91	247.689	459.462	764.067	590.555	2745.87
135	107.88	252.507	162.717	650.684	586.39	3225.9
136	109.74	355.437	248.565	631.729	595.674	2968.37
137	94.55	298.716	351.933	636.763	579.762	3106.17
138	53.94	368.796	104.463	638.658	607.622	2881.28
139	34.41	182.865	238.053	697.244	611.74	3225.37
140	71.3	368.139	354.561	619.042	589.441	2833.13
141	163.99	229.731	371.205	704.504	582.827	2953.04
142	146.63	67.671	172.572	808.406	660.364	3855.47
143	160.58	199.947	393.105	707.736	578.288	2947.96
144	71.92	297.183	106.215	614.894	559.116	3149.27
145	62.31	286.452	347.991	629.039	581.652	2965.76
146	250.79	20.805	280.977	803.337	712.013	2980.34
147	134.85	227.76	406.464	660.411	578.401	3417.59
148	62.31	207.393	169.725	624.391	566.466	2939.5
149	97.34	415.662	257.544	609.749	644.696	2955.32
150	114.08	329.814	239.805	681.699	595.728	3219.96
151	155.31	341.421	351.933	742.497	609.326	3329.69
152	95.79	384.345	244.404	613.031	597.048	2812.08
153	90.21	322.368	210.24	708.203	577.263	2911.59
154	96.1	367.92	109.719	646.149	594.077	2847.01
155	74.4	304.629	275.502	659.88	576.324	2854.34
156	89.28	321.054	302.22	661.917	609.967	2963.38
157	132.06	242.433	146.949	667.356	580.024	3443.02
158	65.72	376.242	319.959	624.607	634.111	3012.36
159	236.53	287.985	373.395	769.711	707.657	3857.54
160	109.43	144.102	326.967	669.61	579.149	2944.84
161	84.94	311.856	360.912	654.396	574.06	2976.92
162	105.4	203.232	113.442	680.675	574.867	2995.86
163	280.55	37.23	556.917	828.368	753.243	3089.27
164	132.99	328.719	327.186	713.255	600.818	3073.44
165	111.29	334.632	261.924	650.649	601.091	3184.98
166	183.52	152.205	416.319	746.881	598.104	2792.96
167	78.43	308.133	180.675	725.242	573.702	3171.5
168	63.55	267.618	107.091	647.185	578.682	2913.8
169	114.08	421.356	312.513	612.343	622.945	2988.16
170	125.55	339.669	245.28	695.759	592.177	3277.66
171	97.03	174.762	319.302	649.45	581.343	3177.48
172	160.58	141.255	295.65	693.995	601.854	3042.3
173	95.79	302.439	127.239	643.202	588.524	3204.64
174	147.87	395.514	250.317	774.017	633.212	3304.46
175	265.36	339.231	411.501	881.579	687.828	4610.39
176	44.95	132.495	305.286	689.661	616.266	3108.72
177	179.8	149.577	465.156	757.482	594.704	2760.59
178	64.48	398.361	262.8	611.404	590.258	2940.49
179	14.57	187.245	65.262	717.328	648.041	3501.8
180	13.95	187.245	65.481	720.503	640.988	3525.65
181	188.17	163.593	260.391	779.897	599.906	3019.36
182	168.64	243.309	363.759	707.553	593.468	3132.25
183	101.68	329.376	191.625	653.393	605.892	3110.59
184	168.02	378.651	321.93	788.182	615.169	3144.21
185	162.75	375.147	335.289	801.258	605.179	3229.17
186	118.42	392.01	155.271	672.413	602.738	2947.15
187	173.29	378.651	457.272	792.079	611.398	2936.19
188	190.65	289.737	304.848	825.671	602.134	3268.08
189	177.63	353.685	316.674	815.611	607.819	2903.91
190	99.51	240.024	287.766	676.107	582.591	2992.42
191	176.08	432.963	322.587	856.265	632.938	3545.58
192	81.22	289.518	121.764	627.951	594.598	3125.06
193	287.99	48.18	462.966	852.619	724.603	3005.43
194	175.46	149.358	234.33	694.698	594.729	2714.53
195	146.01	202.137	146.511	616.545	601.368	1531.46
196	118.11	159.87	391.134	689.973	569.994	2860.44
197	89.59	254.259	106.653	606.94	581.467	3307.62
198	109.12	189.435	349.743	658.779	570.764	3008.04
199	126.17	242.433	137.532	640.288	572.103	3272.25
200	165.85	212.649	440.847	721.256	608.022	3083.03
201	172.05	363.54	266.523	762.049	611.66	3128.04
202	177.94	193.377	206.955	788.721	594.958	2806.47
203	46.81	403.398	186.588	672.48	631.961	3023.78
204	35.96	144.54	36.354	637.602	701.747	1244.9
205	76.26	202.137	356.97	641.288	579.392	3067.35
206	117.49	323.901	140.379	659.272	611.064	3417.55
207	179.18	144.54	251.631	754.961	604.949	2833.41
208	165.23	339.231	210.459	722.623	600.445	2902.74
209	97.34	221.409	124.611	658.144	577.472	3176.99
210	69.13	224.913	168.192	665.715	577.485	2902.98
211	89.28	239.586	161.622	657.1	578.302	3067.57
212	96.1	263.238	325.653	633.131	584.597	2988
213	51.77	115.851	149.358	703.805	619.089	3312.44
214	197.16	97.017	483.771	726.352	626.528	3070.65
215	101.37	334.851	346.896	610.097	597.47	3225.28
216	203.67	251.631	234.111	855.129	608.362	3512.42
217	29.45	433.839	256.887	738.267	689.318	3608.69
218	204.29	420.261	332.442	857.016	692.822	3498.09
219	71.92	338.136	234.33	625.598	580.433	2635.46
220	48.36	360.036	271.341	626.772	583.208	2905.19
221	74.71	287.328	96.36	643.015	581.5	3180.05
222	108.81	139.284	151.11	678.64	572.214	2902.91
223	54.56	353.028	77.964	624.824	580.512	2880.22
224	153.45	422.889	420.042	751.621	638.661	3042.5
225	31.62	331.347	288.861	641.465	571.435	3074.38
226	233.12	34.164	391.134	826.551	667.793	2746.36
227	204.6	286.671	432.963	798.494	636.688	3479.59
228	189.72	213.744	333.318	796.871	596.445	2922.59
229	18.6	341.421	90.009	706.638	591.656	3181.36
230	55.8	231.702	98.331	622.527	573.151	2727.27
231	215.14	129.21	369.453	774.837	635.604	3071.95
232	47.12	369.234	269.589	642.422	595.085	2849.01
233	171.12	102.273	279.444	743.665	617.863	3033.75
234	79.36	288.642	370.11	656.492	592.205	3163.63
235	119.04	214.62	144.321	653.521	581.702	3273.35
236	121.52	20.805	169.068	808.705	708.627	3972.03
237	136.4	102.492	255.354	698.022	621.672	3555.12
238	62.62	202.794	64.167	643.794	590.002	2197.23
239	140.74	221.847	261.486	679.717	582.651	3092.02
240	152.52	123.954	231.483	718.971	609.31	3339.21
241	201.81	280.758	229.074	828.179	648.072	3460.07
242	191.27	112.566	293.46	869.882	638.436	3309.78
243	182.28	103.149	190.311	761.028	620.784	3004.87
244	133.92	239.805	274.845	724.728	566.833	3137.81
245	114.7	91.542	236.082	735.276	611.951	3223.23
246	246.45	295.869	401.208	787.689	672.132	4103.32
247	206.46	102.492	380.403	773.594	627.375	2601.35
248	186.62	135.561	254.04	737.395	611.326	2802.54
249	177.01	13.578	415.443	754.06	826.862	3885.28
250	39.06	357.189	291.489	636.648	595.51	2905.27
251	50.84	235.863	156.366	619.08	560.659	2620.28
252	177.01	409.53	261.705	872.956	634.53	3219.31
253	144.15	415.005	168.411	679.791	603.754	2959.4
254	30.07	369.453	274.188	668.544	598.712	3085.62
255	169.26	118.26	188.778	699.391	607.616	2941.39
256	203.36	194.034	263.676	814.675	600.078	3335.66
257	209.87	247.689	447.855	770.27	683.448	3616.67
258	213.28	272.874	487.056	788.545	673.824	3408.23
259	282.41	232.578	517.716	814.22	701.356	3970.04
260	219.79	269.37	307.257	774.731	648.196	3636.38
261	64.17	398.361	169.506	631.797	606.351	2927.94
262	197.78	253.383	395.076	803.953	593.012	3037.85
263	66.96	291.927	170.601	644.663	566.936	3222.66
264	296.05	281.634	461.214	846.793	692.864	4196.37
265	75.33	243.966	142.35	610.31	561.677	3179.98
266	212.35	344.268	212.43	580.015	1029.66	1167.11
267	127.72	93.951	211.335	676.351	610.074	3328.27
268	51.46	218.124	111.471	630.388	583.637	2758.24
269	38.75	184.398	214.182	646.018	590.238	3033.5
270	70.37	35.259	132.495	875.476	711.088	3699.96
271	208.94	328.062	334.194	793.62	641.331	3530.02
272	205.22	266.304	290.175	878.565	631.649	3107.26
273	174.22	432.963	191.406	788.526	668.755	3521.96
274	57.04	438.657	203.013	703.643	639.115	3195.3
275	82.77	141.474	314.484	650.372	688.399	3233.9
276	105.09	230.826	399.018	662.136	610.03	1809.03
277	141.98	91.761	235.863	685.431	632.222	3336.53
278	21.39	431.649	242.652	720.976	697.013	3628.94
279	156.86	389.82	157.023	564.418	684.9	1462.49
280	40.3	293.241	100.521	630.763	590.775	2917.02
281	168.02	421.794	354.342	866.104	635.722	3324.57
282	182.9	87.381	221.19	733.152	661.209	3077.41
283	78.74	78.402	307.914	724.64	609.611	3271.24
284	203.36	226.008	310.323	743.118	596.567	3256.26
285	48.05	220.752	84.972	634.814	590.608	2679.32
286	209.25	117.165	279.006	800.436	613.086	2932.32
287	128.03	100.302	395.514	694.561	612.878	2922.36
288	87.73	194.691	370.329	646.7	572.871	3315.67
289	262.26	162.498	374.709	858.496	738.769	3823.25
290	161.2	78.183	261.705	689.16	634.096	3156.74
291	214.83	287.109	485.304	787.484	650.191	3407.96
292	154.69	95.703	172.353	677.061	612.276	3342.76
293	224.75	272.874	506.109	849.64	674.421	3324.41
294	45.57	169.287	147.606	635.977	584.32	2886.14
295	272.49	267.837	435.153	839.423	755.847	4467.67
296	168.33	436.686	207.174	760.851	630.93	3001.69
297	89.9	105.777	279.225	709.816	580.423	3217.56
298	225.06	141.255	452.235	831.448	632.318	3139.03
299	211.11	310.98	497.349	789.352	625.381	3494.89
300	39.99	251.85	324.558	638.004	582.261	2778.85
301	236.22	16.644	504.138	866.634	715.026	3093.93
302	69.75	81.468	191.187	715.262	639.124	3140.86
303	51.77	434.058	213.087	668.028	632.421	3185.67
304	151.9	72.051	390.039	672.869	658.703	3622.31
305	208.32	307.914	400.332	758.747	705.309	3712.68
306	215.14	118.917	305.286	798.133	625.259	3163.41
307	105.09	107.748	378.651	690.437	582.269	2953.1
308	29.14	189.216	125.268	658.248	599.78	3047.65
309	188.79	409.968	315.141	847.854	650.588	3412.15
310	226.3	388.287	412.377	757.055	695.896	3893.75
311	63.86	140.598	217.905	662.65	592.647	2873.35
312	204.6	68.547	378.432	795.385	657.082	3051.52
313	264.74	111.252	323.682	789.844	698.006	3007.56
314	179.18	431.868	365.292	799.58	668.548	3517.61
315	295.74	237.615	538.74	910.292	765.236	4102.27
316	42.16	415.662	63.729	674.185	687.37	3265.03
317	214.83	138.627	500.415	798.155	614.69	3158.35
318	15.5	371.205	112.785	667.61	615.059	3207.54
319	76.88	429.459	370.986	711.628	660.115	1363.92
320	19.22	359.379	173.229	666.474	607.418	2996.47
321	186.93	388.506	301.782	910.857	638.217	3338.33
322	17.98	392.01	101.616	685.453	645.74	3067.38
323	93.31	79.716	103.806	715.142	603.259	3131.78
324	19.53	399.894	311.856	698.345	631.826	3056.59
325	48.05	420.042	130.086	642.322	617.486	3105.48
326	138.57	68.766	366.606	725.409	637.502	2833.02
327	49.91	143.445	83.439	658.022	578.69	2922.34
328	13.02	287.109	174.324	684.737	575.796	3326.13
329	38.75	415.662	181.551	650.703	653.213	3144
330	204.29	385.44	431.868	793.918	665.951	3222.31
331	27.9	74.679	35.259	831.574	657.554	4076.13
332	215.14	50.151	266.961	772.313	662.049	3016.14
333	39.06	226.227	317.112	620.493	555.7	2942.56
334	225.68	323.025	331.128	749.271	673.519	3367.53
335	203.05	33.945	350.838	761.805	671.959	3020.42
336	265.36	338.574	516.621	795.486	665.222	4440
337	191.58	60.663	405.369	804.709	669.045	3073.07
338	219.48	171.915	316.674	746.258	627.596	3364.73
339	267.84	87.6	414.567	847.546	640.238	2942.89
340	40.3	204.546	190.092	634.452	592.873	3263.83
341	302.87	323.463	441.504	889.829	686.065	4228.18
342	70.37	56.721	253.821	783.028	619.685	3445.65
343	239.32	271.341	433.62	811.125	1430.59	3414.4
344	89.28	107.748	227.322	644.654	579.459	3159.31
345	158.72	63.072	356.094	744.202	677.609	3372.46
346	296.05	119.793	389.601	919.467	712.549	3496.03
347	147.87	53.655	156.366	686.968	660.658	3785.82
348	225.68	199.947	276.597	798.846	625.919	3302.26
349	15.81	267.18	227.103	673.534	588.161	3196.5
350	221.34	349.743	261.924	731.326	638.178	3413.2
351	169.26	57.378	283.386	742.409	659.44	3482.49
352	217	98.112	468.66	802.677	626.494	2935.74
353	80.6	98.769	344.925	668.838	586.684	3270.92
354	194.99	396.39	415.224	762.533	630.568	3433.66
355	215.45	33.069	429.897	751.386	634.483	2702.31
356	181.35	51.684	406.245	763.678	708.772	3078.53
357	223.82	304.629	235.644	803.489	632.965	3717.46
358	31.93	256.668	58.254	681.794	558.287	3040.66
359	214.52	334.413	420.261	760.732	644.922	3325.51
360	219.17	207.174	258.858	858.417	609.052	3318.69
361	25.42	253.602	257.982	657.558	594.404	3208.2
362	200.57	74.022	413.472	715.72	632.273	2864.07
363	14.88	99.426	47.085	809.628	681.823	4261
364	302.25	362.007	483.333	806.186	726.335	3845.59
365	229.4	96.36	445.884	775.85	671.482	3010.17
366	216.07	337.26	254.259	730.988	629.812	3426.05
367	148.8	54.969	304.629	687.511	642.018	3744.49
368	168.33	34.383	194.691	773.275	732.299	3597.47
369	146.32	52.122	423.108	746.871	664.163	3799.37
370	209.56	342.735	411.282	810.869	601.397	3233.43
371	18.29	214.401	281.634	681.843	592.922	3150.31
372	218.24	253.383	278.568	790.714	667.211	3477.43
373	57.04	88.257	106.872	701.216	581.968	3368.3
374	49.29	143.445	195.129	662.877	593.086	2878.41
375	73.47	72.489	298.497	719.067	613.754	3599.04
376	209.87	378.87	364.197	757.574	643.008	3457.68
377	29.45	167.754	283.824	651.081	595.892	3159.91
378	227.54	35.916	378.651	779.644	638.726	2797.67
379	47.43	127.896	176.733	660.402	605.129	3172.18
380	144.77	51.246	203.013	875.919	665.375	1663.95
381	29.45	236.082	292.365	634.181	593.25	3090.36
382	244.9	112.128	464.937	795.995	693.763	2864.56
383	240.25	57.159	508.08	783.98	675.475	2746.73
384	228.47	14.892	478.515	880.519	680.871	2975.56
385	203.05	24.528	278.787	780.459	671.485	3010.18
386	50.53	89.571	127.02	729.687	592.376	3130.84
387	204.29	417.195	213.744	730.058	652.254	3393.88
388	105.4	18.615	307.038	730.049	739.651	3903.58
389	234.36	248.565	342.954	822.789	723.119	3257.62
390	183.21	17.958	216.372	788.746	711.876	3273.93
391	157.17	49.932	185.274	728.342	713.618	3637.82
392	297.6	300.468	417.633	810.678	681.49	3976.7
393	227.54	206.298	416.1	748.233	666.771	3356.05
394	246.14	53.874	319.959	763.119	651.499	2902.63
395	279.31	176.952	573.123	598.09	659.753	2056.82
396	252.96	352.59	468.222	757.107	632.879	4033.65
397	230.02	339.669	441.504	748.666	698.3	3805.92
398	228.16	335.727	452.454	789.85	670.063	3515.73
399	246.14	184.398	340.545	815.788	758.402	3399.18
400	233.12	130.743	402.084	847.558	619.462	2845.69
401	31	121.983	50.37	703.769	620.661	3208.2
402	31.62	432.306	322.587	704.411	669.486	3154.45
403	141.36	20.805	164.031	730.614	719.092	4050.62
404	35.34	111.909	281.415	736.665	610.214	3344.69
405	68.51	39.858	99.426	802.906	684.482	3542.47
406	77.81	48.18	290.832	747.625	637.919	3370.18
407	88.35	60.444	268.494	772.597	616.572	2508.8
408	241.8	247.47	429.021	724.774	689.371	3716.46
409	15.5	429.678	216.81	732.164	666.407	3310.33
410	65.72	22.119	90.885	841.392	704.976	3743.31
411	220.72	362.883	364.635	811.831	713.866	3473.79
412	31.31	115.632	125.487	707.787	620.626	3393.81
413	236.84	123.078	270.903	809.376	654.608	3163.13
414	247.69	265.209	341.421	770.783	665.715	3414.51
415	156.24	8.76	172.134	707.422	734.868	3860.86
416	238.7	288.861	519.249	747.12	776.796	3783.64
417	249.24	145.635	281.196	760.629	683.544	3495.16
418	242.73	77.745	377.337	836.254	726.822	2956.2
419	245.83	137.094	457.71	828.416	648.673	3115.83
420	160.58	21.024	439.314	719.782	737.114	3752.59
421	164.61	26.499	216.153	727.38	685.568	3759.12
422	291.71	409.53	294.993	836.255	762.881	4024.27
423	239.32	224.037	422.013	698.084	661.841	3859.01
424	35.65	85.191	183.084	755.98	636.393	3461.33
425	246.76	191.406	366.387	823.225	643.443	3517.3
426	224.75	24.309	369.891	757.657	637.511	2666.97
427	242.73	227.322	432.744	726.023	664.724	3812.29
428	18.29	132.495	61.32	739.368	634.346	3591.44
429	267.84	439.095	552.537	836.208	664.089	3798.92
430	80.91	29.565	212.211	849.403	631.905	3691.34
431	92.38	16.206	201.48	841.565	671.554	3683.49
432	252.96	28.032	347.553	780.268	696.4	2801.73
433	255.13	42.705	371.643	817.546	667.004	2977.71
434	265.05	197.538	331.566	769.709	617.348	3381.14
435	227.54	376.461	464.937	764.151	709.305	3678.86
436	250.17	146.73	435.153	799.883	632.839	3850.32
437	240.56	358.503	371.643	789.979	755.105	4116.13
438	261.95	61.758	527.352	771.398	652.111	2828.15
439	256.37	39.42	421.794	788.111	653.393	2642.21
440	77.81	14.673	185.274	821.941	736.204	4221.77
441	263.81	118.26	522.096	856.312	731.052	3041.82
442	241.8	186.588	383.907	829.872	668.909	3357.32
443	233.12	382.812	358.503	773.871	617.227	3800.19
444	297.91	189.435	389.163	839.499	668.009	3770.15
445	268.46	307.038	384.345	761.836	601.154	3866.04
446	278.69	91.104	540.492	803.444	714.413	2875.74
447	280.24	161.841	476.982	844.956	681.074	3831
448	260.71	164.688	538.959	776.411	651.667	3288.6
449	15.81	35.04	114.975	1051.1	775.97	5521.12
450	267.84	11.388	374.052	817.295	677.228	2922.73
451	250.79	288.861	493.407	774.865	673.234	3958.62
452	37.82	63.072	226.008	773.256	677.146	3426.36
453	238.08	376.023	266.523	768.696	657.652	3743.36
454	281.79	270.465	453.111	782.481	661.828	3737.62
455	240.56	411.501	533.484	818.84	641.333	3567.96
456	258.85	274.845	282.51	760.399	636.16	4082.6
457	258.54	328.938	501.948	796.999	670.827	4526.14
458	288.61	130.305	420.699	898.251	694.765	3213.33
459	42.47	43.362	105.777	921.845	652.723	3947.22
460	287.37	167.097	373.833	805.72	634.555	3373.24
461	19.53	76.431	236.739	872.452	661.038	4417.24
462	273.11	300.249	558.45	798.943	650.987	4285.91
463	291.09	193.815	404.055	811.622	630.164	3361.41
464	299.15	294.774	371.205	833.459	670.051	3846.18
465	248.93	321.054	287.109	724.094	616.281	4301.17
466	283.96	171.696	490.56	823.111	678.364	3289.87
467	260.09	200.166	485.742	809.261	657.341	3379.1
468	253.89	377.556	327.405	715.434	590.504	4141.19
469	287.99	141.693	448.95	841.391	645.125	3058.49
470	279	46.866	345.582	833.063	664.36	2979.88
471	290.78	140.817	313.608	815.618	697.119	3298.66
472	271.25	344.706	435.81	845.241	651.731	4121.05
473	283.34	277.911	489.903	829.126	638.824	3772.14
474	21.08	215.934	315.141	721.87	1078	1384.6
475	62.31	16.425	157.023	961.315	671.833	4073.81
476	302.56	163.374	537.645	813.049	668.961	3501.95
477	283.65	324.12	415.443	809.607	632.908	4224.84
478	297.29	64.386	464.28	876.252	705.744	2969.45

[truncated: 2 more sheets: 561_TTL200, 488_TTL200]
